# Supplementary material for: Spatiotemporal expression of regulatory kinases directs the transition from mitosis to cellular morphogenesis in Drosophila
Source: Nat Commun. 2022 Feb 9;13:772. doi: 10.1038/s41467-022-28322-8 (PMC8828718; doi:10.1038/s41467-022-28322-8)
Supplement: Supplementary file 4 — Supplementary Data 1 [file 41467_2022_28322_MOESM4_ESM.xlsx]

## Sheet: Drosophila
#	Gene name	FBgn #	stage 0-5	stage 6-11	stage12-16	Classification
1	akt1	FBgn0010379	ubiquitous	endoderm, head/trunk mesoderm	gut, ventral nerve cord	Class 1
2	alk	FBgn0040505	Ubiquitous	Blastoderm nuclei	visceral mesoderm, muscle	Class 1
3	aPKC	FBgn0261854	ubiquitous	ectoderm, mesoderm, somatic cell	neuroblast, epithelial cell, tracheal pit	Class 1
4	aurora B	FBgn0024227	ubiquitous	endoderm, head/trunk mesoderm	ventral nerve cord	Class 1
5	auxillin	FBgn0037218	ubiquitous	salivary gland primordium, faint ubiquitous	garland cell, faint uiquitous	Class 1
6	Tousled-like kinase	FBgn0283657	ubiquitous, nucleus	ubiquitous, vent nerve cord PR P3	vent nerve cord	Class 1
7	ballchen	FBgn0027889	ubiquitous	neuroblast of ventral nervous system	embryonic brain	Class 1
8	CG1344	FBgn0027507	ubiquitous	anterior/posterior midgut primordium	midgut	Class 1
9	Srpk79D	FBgn0025702	ubiquitous	CNS	CNS	Class 1
10	Btk29A	FBgn0003502	ubiquitous	striped, restricted	central nervous system	Class 1
11	Caki	FBgn0013759	ubiquitous	Cmgexpression was first detected at a very low levelduring the cellular blastoderm formation, at stage 5, when the cells double their volume and theblastoderm cell layer becomes thick and clearly demar-cated from the yolk. This expression level is main-tained until the late stage 7, whencmgis highly tran-scribed in the anterior oblique cleft, the cephalicfurrow . At early stage 8, the signal incr…	CNS, Malpighian tubule	Class 1
12	Cdk1	FBgn0004106	ubiquitous	vent nerve cord, endoderm	central nervous sys	Class 1
13	Cdk7	FBgn0263237	ubiquitous	vent ectoderm, very weak	vent nerve cord, weak	Class 1
14	CG10522	CG10522	ubiquitous	procephalic ectoderm PR, ventral nerve cord	neuroblasts of central brain	Class 1
15	Atg1	FBgn0260945	ubiquitous	nervous system	central nervous system	Class 1
16	Pkn	FBgn0020621	ubiquitous	segmentally repeated, enriched in LE cells	more restricted in later stages and can only be detected in the anterior and posterior spiracles, the pharynx, and the mouth tip at stage 16	Class 1
17	Mps1	FBgn0000063	ubiquitous	vent nerve cord	vent nerve cord	Class 1
18	CG8173	FBgn0030864	ubiquitous	ubi, then trunk/head mesoderm	muscle, lymph gland	Class 1
19	CG8726	FBgn0033244	strong ubiquitous	germ cell, faint ubiquitous	vent nerve cord	Class 1
20	wnd	FBgn0036896	strong ubiquitous	stripped, vent nerve cord, dors epidermis, dors vessel, brain	vent nerve cord, dors epidermis, dors vessel, brain	Class 1
21	dco	FBgn0002413	ubiquitous	nervous system, midgut	nervous system, germ cell	Class 1
22	dnt	FBgn0024245	ubiquitous	striped	imaginal tissue	Class 1
23	Doa	FBgn0265998	ubiquitous, low	maybe tracheal pits	ventral nerve cord, high expression	Class 1
24	Eip63E	FBgn0005640	ubiquitous	endoderm	gut, lymph gland,vent nerve cord	Class 1
25	for	FBgn0000721	ubiquitous	ectoderm, forgut, visceral muscle	muscle, gut, tracheal sys, head epidermis	Class 1
26	fs(1)h	FBgn0004656	ubiquitous	vent nerve cord	vent nerve cord	Class 1
27	Gcn2	FBgn0019990	ubiquitous	furrows, anterior and posterior midgut	gut, CNS, including the ventral cord (vc) and the brain primordia	Class 1
28	ird5	FBgn0024222	ubiquitous	gonad, ubi, germ cell	gonad, ubi, germ cell	Class 1
29	Mkk4	FBgn0024326	ubiquitous	ventral nerve cord, gut	ventral nerve cord	Class 1
30	mnb	FBgn0259168	ubiquitous	ventral nerve cord, supraesophageal ganglion	ventral nerve cord, supraesophageal ganglion	Class 1
31	p38a	FBgn0015765	ubiquitous	gut	gut	Class 1
32	nmo	FBgn0011817	ubiquitous	Zygotic expression is seen in most cells, withenrichment during germ band expansion in a segmented pattern	enriched in the central nervous systemand brain	Class 1
33	PEK	FBgn0037327	ubiquitous	visceral muscle	muscle	Class 1
34	Raf	FBgn0003079	ubiquitous	gut, vent nerve cord, ubi	gut, vent nerve cord, ubi	Class 1
35	Pitslre	FBgn0016696	ubiquitous	head/trunk mesoderm, vent ectoderm PR	vent nervous sys. Gut	Class 1
36	Pdk1	FBgn0020386	ubiquitous	central brainvent, nerve cord, vent ectoderm PR	head/dorsal/ventral epidermis	Class 1
37	Ack-like	FBgn0263998	ubiquitous	plasmatocytes, dors epidermis PR	vent nerve cord, muscle, epidermis, brain	Class 1
38	put	FBgn0003169	ubiquitous	post/ant endoderm,trunk mesoderm	muscle, gut	Class 1
39	rl	FBgn0003256	ubiquitous	chordotonal organ precursor cell, visceral mesoderm, embryonic stomatogastric nervous system, tracheal pit	muscle attachment site, head mesoderm, pericardial cell	Class 1
40	SAX	FBgn0003317	ubiquitous	gut	gut, Malpighian tubule, muscle	Class 1
41	Dyrk2	FBgn0016930	ubiquitous	ubiquitous, then trunk/head mesoderm, visceral muscle, neuroblasts of vent nervous sys	sensory sys head, central brain neuron, fatbody, muscle, head epidermis, prothoracic gland	Class 1
42	AMPKα	FBgn0023169	ubiquitous	ubiquitous, then ant/post endoderm	midgut	Class 1
43	tor	FBgn0003733	ubiquitous	primordial germ cell, pole cell	prothoracic gland, germline cell	Class 1
44	trbl	FBgn0028978	ubiquitous	procephalic, ectoderm , head epidermis, brain	midline, central nervous sys, brain, ring gland, dors vessel, head epidermis	Class 1
45	Pak	FBgn0267698	ubiquitous	procephalic, vent nerve cord, ectoderm PR	vent nerve cord, brain	Class 1
46	p38b	FBgn0024846	ubiquitous	gut	gut	Class 1
47	tkv	FBgn0003716	ubiquitous	tracheal pit, ectoderm, mesoderm, ubiquitous	proventriculus, gut, midline glial cell, epidermis, visceral mesoderm, tracheal pit	Class 1
48	wee1	FBgn0011737	ubiquitous	gut and the central nervous system	egut and the central nervous system	Class 1
49	Adck1	FBgn0035039	ubiquitous	low expression	esophagus, proventriclus, gut	Class 1
50	CG7156	FBgn0038588	ubiquitous	low expression	central nervous sys	Class 1
51	ack	FBgn0028484	ubiquitous	ubiquitous	embryonic leading edge cell	Class 1
52	aurora A	FBgn0000147	ubiquitous	faint ubiquitous	brain, ventral nerve cord	Class 1
53	Bsd	FBgn0027504	ubiquitous, strong	ubiquitous, weak	muscle	Class 1
54	CaMKII	FBgn0264607	ubiquitous	faint ubiquitous	motor neuron	Class 1
55	Cdk2	FBgn0004107	ubiquitous	ubiquitous	Malpighian tubule, CNS	Class 1
56	Cdc2rk	FBgn0013435	ubiquitous	ubiquitous	invaginated midgut (B, C) and its primordium (A) contain somewhat higher amounts	Class 1
57	Cdk8	FBgn0015618	ubiquitous	ubiquitous	vent nerve cord, then low expression	Class 1
58	RIOK1	FBgn0036187	ubiquitous	faint ubiquitous	midgut	Class 1
59	CG1227	FBgn0037491	ubiquitous	ubiquitous	tracheal system	Class 1
60	Polo	FBgn0003124	ubiquitous	ubiquitous	Ventral nerve cord/Muscle/CNS/Germ cell nuclei/PNS/Ring gland	Class 1
61	Pask	FBgn0034950	ubiquitous	ubiquitous	ventral nerve cord	Class 1
62	gish	FBgn0250823	ubiquitous	ubiquitous	ubi, ventral nerve cord	Class 1
63	gwl	FBgn0260399	ubiquitous	ubiquitous	neuroblasts of central brain	Class 1
64	SAK	FBgn0026371	ubiquitous	ubiquitous	foregut, hypopharynx, epipharynx	Class 1
65	Src42A	FBgn0264959	ubiquitous	ubiquitous	ventral nerve cord, supraesophageal ganglion	Class 1
66	Src64B	FBgn0262733	ubiquitous	ubiquitous	vent nerve cord, gut, muscle,brain	Class 1
67	Taf250	FBgn0010355	ubiquitous	ubiquitous	ventral nerve cord, brain, midgut	Class 1
68	SRPK	FBgn0286813	ubiquitous, hindgut anlage, ventral ectoderm	ventral nerve cord primordium, epidermis primordium, visual primordium	brain, gut, nervous system	Class 2
69	Eph	FBgn0025936	higher concentration at posterior pole	neural ectoderm	ventral nerve cord	Class 2
70	Fak56D	FBgn0020440	concentrated at sites of cell formation in the periphery	gut, CNS	gut, CNS, muscle attachment site, brain	Class 2
71	Lk6	FBgn0017581	low expression, then subset expression	post/ventral endoderm, vent ectoderm, trunk mesoderm, vent nerve cord, gut	neuroblasts of vent nervous sys, muscle, gut	Class 2
72	lok	FBgn0019686	subset, gap	pole cell, vent nerve cord, procephalic, gut, brain	central nervous sys, gut, brain	Class 2
73	InR	FBgn0283499	embryonic cortex	visceral mesoderm, ventral nerve cord, gut	visceral mesoderm, ventral nerve cord, gut	Class 2
74	htl	FBgn0010389	cellular blastoderm, dorsal ectoderm	mesoderm	muscle, cardiac mesoderm	Class 2
75	Ilk	FBgn0028427	low levels of ILK mRNA distribution in the whole embryo	proctodeum, high expression in visceral muscles and somatic muscles, low expression in endodermal origin midgut and in epidermis	garland cell, muscle	Class 2
76	Nek2	FBgn0029970	ubiquitous, expcet in the centorl embryo	ectoderm,head mesoderm, hindgut,procephalic	midline PR, vent/dors epidermis PR	Class 2
77	otk	FBgn0004839	anterior cellular blastoderm	vent nerve cord, gut	vent nerve cord, gut	Class 2
78	CG17698	FBgn0040056	yolk nuclei	trunk mesoderm, midgut	central nervous sys, midgut	Class 2
79	tao	FBgn0031030	pole plasm	faint ubiquitous, germ cell,vent nerve cord PR	gonad	Class 2
80	PKA-C3	FBgn0000489	stripe, ant endoderm, mesoderm	cephalic mesoderm	low expression	Class 2
81	hppy	FBgn0263395	pole plasm	low expression	low expression	Class 2
82	Ret	FBgn0011829	low expression	yolk sac	head ganglia, in CNS and in some of the midgut island cells, located dorsal to the esophagus, malpighian tubule, CNS	Class 2
83	wit	FBgn0024179	low expression	subset of CNS neurons and in the labral sensory complex	ventral nerve cord, midgut, Restricted Subset of Neurons	Class 2
84	cdi	FBgn0004876	low expression	ventral midline neuroblast	proventriculus , CNS midline neurons,midline glial cell	Class 2
85	Sik2	FBgn0025625	low expression	seems in tracheal system	seems in tracheal system	Class 2
86	drl	FBgn0015380	low expression	epidermal, mesoderm, CNS, muscle	epidermal, mesoderm, CNS, muscle	Class 2
100	ninaC	FBgn0002938	low expression	low expression	sensory sys head, head epidermis	Class 2
110	sqa	FBgn0259678	low expression	low expression	muscle	Class 2
87	Unc-89	FBgn0053519	low expression	low expression	somatic muscle	Class 2
88	inaC	FBgn0004784	low expression	low expression	Bolwig's organ	Class 2
89	Cad96Ca	FBgn0022800	low expression	low expression	dorsal epidermis, gut, tracheal system	Class 2
90	bt	FBgn0005666	low expression	low expression	weak in the muscle, not very reliable	Class 2
91	Pkg21D	FBgn0000442	low expression	low expression	corpus allatum, gut, Malpighian tubule,ring gland	Class 2
92	CG4629	FBgn0031299	low expression	low expression	proventriculus	Class 2
93	CG4839	FBgn0032187	low expression	low expression	midgut chamber	Class 2
94	CG4945	FBgn0034137	low expression	low expression	muscle system	Class 2
95	Cdk9	FBgn0019949	ubiquitous	ubiquitous	ubiquitous	Class 3
96	dop	FBgn0267390	strong ubiquitou	strong ubiquitou	strong ubiquitou	Class 3
97	Cdk12	FBgn0037093	ubiquitous	ubiquitous	ubiquitous	Class 3
98	CkIalpha	FBgn0015024	ubiquitous	ubiquitous	ubiquitous	Class 3
99	hep	FBgn0010303	ubiquitous	ubiquitous	ubiquitous	Class 3
101	IKKε	FBgn0086657	ubiquitous	ubiquitous	ubiquitous	Class 3
102	lic	FBgn0261524	faint ubiquitous	faint ubiquitous	faint ubiquitous	Class 3
103	LIMK1	FBgn0283712	ubiquitous	ubiquitous	ubiquitous	Class 3
104	Nak	FBgn0015772	ubiquitous	ubiquitous	ubiquitous	Class 3
105	PDK	FBgn0017558	ubiquitous	ubiquitous	ubiquitous	Class 3
106	pll	FBgn0010441	ubiquitous	ubiquitous	ubiquitous	Class 3
107	rok	FBgn0026181	ubiquitous	ubiquitous	ubiquitous	Class 3
108	sgg	FBgn0003371	ubiquitous	ubiquitous	ubiquitous	Class 3
109	shark	FBgn0015295	ubiquitous	ubiquitous	ubiquitous	Class 3
111	slpr	FBgn0030018	ubiquitous	ubiquitous	ubiquitous	Class 3
112	Tak1	FBgn0026323	ubiquitous	ubiquitous	ubiquitous	Class 3
113	trc	FBgn0003744	ubiquitous	ubiquitous	ubiquitous	Class 3
114	Madm	FBgn0027497	ubiquitous	faint ubiquitous	faint ubiquitous	Class 3
115	PhKgamma	FBgn0011754	ubiquitous	ubiquitous	ubiquitous	Class 3
116	BubR1	FBgn0263855	ubiquitous	faint ubiquitous	faint ubiquitous	Class 3
117	Gyc32E	FBgn0010197	ubiquitous	ubiquitous	ubiquitous	Class 3
118	Bub1	CG14030	faint ubiquitous	faint ubiquitous	faint ubiquitous	Class 3
119	hpo	FBgn0261456	ubiquitous	faint ubiquitous	low expression	Class 3
120	Pink1	FBgn0029891	ubiquitous	low expression	low expression	Class 3
121	Sik3	FBgn0262103	ubiquitous	low expression	low expression	Class 3
122	Aduk	FBgn0037679	ubiquitous	low expression	low expression	Class 3
123	Lkb1	FBgn0038167	ubiquitous	low expression	low expression	Class 3
124	Pka-C1	FBgn0000273	ubiquitous	low expression	low expression	Class 3
125	png	FBgn0000826	ubiquitous	low expression	low expression	Class 3
126	Dsor1	FBgn0010269	ubiquitous	low expression	low expression	Class 3
127	S6KL	FBgn0283473	ubiquitous	low expression	low expression	Class 3
128	Par-1	FBgn0260934	low expression	faint ubiquitous	faint ubiquitous	Class 3
129	Nrk	FBgn0020391	NO DATA	neurogenic cell layer	central nervous system	Undetermined
130	Pvr	FBgn0032006	NO DATA	head, hemocytes	ectoderm, hemocytes, midline glial cells	Undetermined
131	Ror	FBgn0010407	NO DATA	ventral nerve cord, brain	central nervous system	Undetermined
132	bsk	FBgn0000229	NO DATA	anterior/posterior transverse furrow, cephalic furrow	central nervous system	Undetermined
133	btl	FBgn0285896	NO DATA	tracheal pit	tracheal system	Undetermined
134	sff	FBgn0036544	NO DATA	nervous system	ventral nerve cord, peripheral nervous system	Undetermined
135	Drl-2	FBgn0033791	NO DATA	muscle	muscle	Undetermined
136	Egfr	FBgn0003731	NO DATA	epithelial cell, trunk ectoderm and mesoderm, head	muscle attachment site, visceral muscle, ventral midline, gut, CNS	Undetermined
137	fray	FBgn0023083	NO DATA	gut, proventriculus	exit glial cell, dorsal neurohemal organ, muscle	Undetermined
138	Gyc76C	FBgn0266136	NO DATA	NO DATA	salivary gland, circular visceral mesoderm, visceral muscle, tendon cell, somatic muscle trachea	Undetermined
139	sev	FBgn0003366	NO DATA	NO DATA	gonad	Undetermined
140	Nipped-A	FBgn0053554	pole plasm, primordial germ cell	NO DATA	low expression	Undetermined
141	grp	FBgn0261278	yolk plasma, primordial germ cell	NO DATA	NO DATA	Undetermined
142	Prp4k	FBgn0027587	ubiquitous	NO DATA	NO DATA	Undetermined
143	P38c	FBgn0267339	low expression	low expression	low expression	Not expressed
144	twf	FBgn0038206	low expression	low expression	low expression	Not expressed
145	CaMKI	FBgn0016126	low expression	low expression	low expression	Not expressed
146	CG10738	FBgn0036368	low expression	low expression	low expression	Not expressed
147	meng	FBgn0031855	low expression	low expression	low expression	Not expressed
148	Drak	FBgn0052666	low expression	low expression	low expression	Not expressed
149	Erk7	FBgn0052703	low expression	low expression	low expression	Not expressed
150	CG2577	FBgn0030384	low expression	low expression	low expression	Not expressed
151	CG7236	FBgn0031730	low expression	low expression	low expression	Not expressed
152	CG12069	FBgn0039796	low expression	low expression	low expression	Not expressed
153	CG12147	FBgn0037325	low expression	low expression	low expression	Not expressed
154	CG14305	FBgn0038630	low expression	low expression	low expression	Not expressed
155	Slik	FBgn0035001	low expression	low expression	low expression	Not expressed

## Sheet: Zebrafish
#	Gene name	blastula	gastrula	segmentation	pharyngula	Classification
1	CSNK1DB	ubiquitous	neural keel	notochord/brain/diencephalon	cerebellum/diencephalon/midbrain/presumptive neural retina/rhombomere/telencephalon	Class 1
2	TRIB3	ubiquitous	noninvoluting endocytic marginal cell cluster/ axial mesoderm/notochord posterior region	central nervous system/axial mesoderm/notochord posterior region/notochord	brain/gut/optic tectum	Class 1
3	GRK5L	ubiquitous	tail bud	tail bud/otic placode	head	Class 1
4	EPHB4B	ubiquitous	forerunner cell group	ectoderm/forebrain/mesoder	lens/pectoral fin musculature/spinal cord	Class 1
5	CSNK1DA	ubiquitous	head/tail bud	diencephalon/rhombomere/tail bud	diencephalon/rhombomere/post-vent region/brain/somite/telencephalon	Class 1
6	AKT1	ubiquitous	ubiquitous	hindbrain neural rod/rhombomere 2/somite/telencephalon	midbrain hindbrain boundary/ solid lens vesicle/spinal cord/telencephalon	Class 1
7	AKT2	ubiquitous	ubiquitous	head	head	Class 1
8	AURKA	ubiquitous	ubiquitous	brain/eye/somite/spinal cord neural tube/whole organism proliferative region	brain/caudal fin/somite/spinal cord	Class 1
9	BMPR1AA	ubiquitous	ubiquitous	immature eye	posterior cardinal vein/gut/head	Class 1
10	BMPR1AB	ubiquitous	ubiquitous	neural tube/pharyngeal arch	eye/pharyngeal arch neural crest	Class 1
11	CAMK2A	ubiquitous	ubiquitous	tail bud	somite	Class 1
12	STK11	ubiquitous	ubiquitous	head/trunk	head/gut	Class 1
13	CDK11B	ubiquitous	ubiquitous	brain/eye	brain/eye	Class 1
14	CHUK	ubiquitous	ubiquitous	nervous system/somite/segmental plate		Class 1
15	CSF1RA	ubiquitous	ubiquitous	macrophage	pigment cell/hematopoietic multipotent progenitor cell	Class 1
16	CSNK1A1	ubiquitous	ubiquitous	brain/somite	brain/somite/otic vesicle	Class 1
17	DSTYK	ubiquitous	ubiquitous	notochord	notochord	Class 1
18	DYRK1B	ubiquitous	ubiquitous	head/sormit	head/sormit	Class 1
19	FGFR1A	ubiquitous	ubiquitous	somite/fneural rod/segmental plate/brain	brain/pharyngeal arch/posterior lateral line primordium/optic stalk/otic vesicle/ tail bud	Class 1
20	FGFR1B	ubiquitous	ubiquitous	brain/midbrain hindbrain boundary neural rod/somite/neural cres/diencephalon/optic cup/	brain/pharyngeal arch/posterior lateral line primordium/optic stalk/otic vesicle/ tail bud	Class 1
21	MAPK14B	ubiquitous	ubiquitous	brain/somite/eye	brain/somite/eye	Class 1
22	LATS2	ubiquitous	ubiquitous	central nervous system/neural crest cell	brain/pectoral fin bud	Class 1
23	MELK	ubiquitous	ubiquitous	immature eye/lateral mesoderm	midbrain/presumptive neural retina/telencephalon/ventricular zone	Class 1
24	PLK1	ubiquitous	ubiquitous	somite/immature eye/neural tube/proliferative region	somite/median fin foldneural tube/eye/spinal cord/tail bud	Class 1
25	RYK	ubiquitous	ubiquitous	somite/cns	brain/eye/heart tube/retina/post-vent region	Class 1
26	TNIKA	ubiquitous	ubiquitous	cns	cns/hindbrain/neural tube/spinal cord/telencephalon	Class 1
27	TTK	ubiquitous	ubiquitous	proliferative region	proliferative region	Class 1
28	BMPR2A	ubiquitous	ubiquitous	eye/head/tail bud	eye/common cardinal vein/dorsal aorta/head	Class 1
29	BMPR2B	ubiquitous	ubiquitous	eye/head/gut/tail bud	eye/posterior pronephric duct/proctodeum/tail bud/common cardinal vein/head/heart tube	Class 1
30	MASTL	ubiquitous	ubiquitous	somite	ubiquitous	Class 1
31	STK36	ubiquitous	ubiquitous	neural tube ventral region	ubiquitous	Class 1
32	HIPK2	ubiquitous	ubiquitous	norchcord	ubiquitous	Class 1
33	WNK1A	ubiquitous	ubiquitous	ubiquitous	head/neural tube/notochord/posterior cardinal vein/somite/cns/	Class 1
34	WNK1B	ubiquitous	ubiquitous	ubiquitous	head/neural tube/notochord/posterior cardinal vein/somite/cns/	Class 1
35	PAK4	ubiquitous	ubiquitous	ubiquitous	post-vent region somite	Class 1
36	PAK1	ubiquitous	ubiquitous	ubiquitous	central nervous system/intersegmental vessel	Class 1
37	LATS1	ubiquitous	ubiquitous	ubiquitous	trunk anterior region/head	Class 1
38	IGF1RB	ubiquitous	ubiquitous	ubiquitous	brain	Class 1
39	DYRK1AA	ubiquitous	ubiquitous	ubiquitous	spinal cord/brain	Class 1
40	CDK10	ubiquitous	ubiquitous	ubiquitous	brain/eye	Class 1
41	CAMK2G1	ubiquitous	ubiquitous	ubiquitous	brain/neural tube	Class 1
42	CAMK2B2	ubiquitous	ubiquitous	ubiquitous	heart tube/head/pectoral fin	Class 1
43	AURKB	ubiquitous	ubiquitous	ubiquitous	nervous system	Class 1
44	ARAF	ubiquitous	ubiquitous	ubiquitous	head	Class 1
45	ADRBK2	ubiquitous	ubiquitous	ubiquitous	eye/brain	Class 1
46	ACVR1L	ubiquitous	ubiquitous	ubiquitous	brain/immature eye	Class 1
47	CSNK1G2A	ubiquitous	ubiquitous	ubiquitous	brain/otic vesicle/presumptive neural retina/solid lens vesicle	Class 1
48	MAPK8B	ubiquitous	ubiquitous	ubiquitous	diencephalon/brain	Class 1
49	STK25B	ubiquitous	ubiquitous	ubiquitous	head/post-vent region	Class 1
50	MAPK14A	ubiquitous	ubiquitous	ubiquitous	diencephalon/otic vesicle/pronephric duct/tegmentum	Class 1
51	CHEK1	ubiquitous	ubiquitous	ubiquitous	brain/eye	Class 1
52	BMPR1BA	ubiquitous	margin	eye/brain/somite	brain/eye/midbrain hindbrain boundary/pharyngeal arch neural crest/pharyngeal arch ventral region	Class 1
53	MAPK3	EVL/superficial blastomere	EVL/superficial blastomere	midbrain/somite	brain	Class 2
54	MAPK1	EVL/superficial blastomere	EVL/superficial blastomere/superficial blastomere	midbrain/somite/artery	cerebellum/diencephalon/hindbrain/midbrain hindbrain boundary/tegmentum	Class 2
55	CAMK2D1	low expression	low expression	vertical myoseptum	epidermis/hatching gland	Class 2
56	CAMK2D2	low expression	low expression	neural rod	brain/trunk	Class 2
57	PRKCA	low expression	low expression	neural tube/trigeminal placode	hatching gland/hindbrain/neuron/spinal cord/trigeminal ganglion	Class 2
58	ABL2	low expression	low expression	adaxial cell/somite/myotome	myotome	Class 2
59	NLK2	low expression	low expression	low expression	head/midbrain dorsal region	Class 2
60	PRKD1	ubiquitous	ubiquitous	ubiquitous	ubiquitous	Class 2
61	BMP2K	ubiquitous	ubiquitous	ubiquitous	ubiquitous	Class 3
62	BRAF	ubiquitous	ubiquitous	ubiquitous	ubiquitous	Class 3
63	CDC7	ubiquitous	ubiquitous	ubiquitous	ubiquitous	Class 3
64	IGF1RA	ubiquitous	ubiquitous	ubiquitous	ubiquitous	Class 3
65	ROCK2A	ubiquitous	ubiquitous	ubiquitous	ubiquitous	Class 3
66	YES1	ubiquitous	ubiquitous	ubiquitous	ubiquitous	Class 3
67	EPHB4A	NO DATA	axis/dorasl margin	diencephalon/hindbrain/midbrain/neural tube/notochord/pharyngeal arch 3-7 skeleton/telencephalon/ventral mesoderm	artery/diencephalon/epiphysis/floor plate/brain/lens/otic vesicle/pectoral finmusculature/pharyngeal arch 3-7 skeleton/pharynx/spinal cord/tegmentum/ventral mesenchyme	Undetermined
68	EPHA7	NO DATA	brain/boundary neural keel/neural keel/hypoblast/prechordal plate/presumptive hindbrain	forebrain/forebrain midbrain boundary/neural rod/optic cup/optic vesicle/otic placode/otic vesicle/presumptive rhombomere	axial mesoderm//brain/lens/otic vesicle/paraxial mesoderm/posterior lateral line primordium/retina/segmental plate/ statoacoustic (VIII) ganglion	Undetermined
69	EPHB3A	NO DATA	anterior axial/hypoblast/hypoblast/polster	cerebellum/immature eye/midbrain/myotome/pharyngeal/arch 3-7 skeleton	optic cup ventral region/cerebellum eye/midbrain/pharyngeal arch 3-7 skeleton	Undetermined
70	KITA	NO DATA	anterior axial hypoblast	neural plate/epiphysis /mucus secreting cell/notochord	cloaca /mucus secreting cell /pharyngeal arch /pigment cell /retina	Undetermined
71	KITB	NO DATA	ventral mesoderm	Rohon-Beard neuron	Rohon-Beard neuron/otic vesicle/trigeminal ganglion/otic vesicle	Undetermined
72	MAPK15	NO DATA	forerunner cell group	floor plate/Kupffer's vesicle / otic placode/pronephric duct/basal plate midbrain region/floor plate/otic vesicle/pronephric duct/spinal cord/tegmentum	diencephalon/notochord/hindbrain/post-vent region/rhombomere/tegmentum	Undetermined
73	MAST1B	NO DATA	yolk syncytial layer	yolk syncytial layer	hindbrain/midbrain/spinal cord/telencephalon	Undetermined
74	MET	NO DATA	endodermal cell/DEL	endodermal cell/neuroectoderm/presumptive rhombomere 1 medial region	hyoid muscle/hypaxialis/pectoral fin/musculature/brain/anterior lateral line ganglion	Undetermined
75	FGFR2	NO DATA	presumptive paraxial mesoderm/anterior neural plate/paraxial mesoderm	neural plate/segmental plate/central nervous system /cranial ganglion/brain	caudal vein plexus/dorsal aorta/intersegmental vessel/posterior cardinal vein/brain/diencephalon/hypochord/pharyngeal arch/solid lens vesicle/solid lens vesicle/ventral mesenchyme/venricular zone	Undetermined
76	KDR	NO DATA	axis/tail bud	lateral plate mesoderm/intermediate cell mass of mesoderm	dorsal aorta/intersegmental vessel/trunk vasculature/cranial blood vessel lymphangiogenic sprout	Undetermined
77	ILK	NO DATA	myoblast cell cortex	myoblast cell cortex/myoseptum/somite	somite	Undetermined
78	CASKA	NO DATA	yolk syncytial layer	yolk syncytial layer/notochord/optic vesicle	yolk syncytial layer/midbrain/retina/cns	Undetermined
79	RIPK4	NO DATA	EVL/periderm	olfactory placode/otic placode/periderm	epidermis/otic vesicle/pectoral fin/musculature/peripheral olfactory organ/pharynx	Undetermined
80	ROCK2B	NO DATA	EVL/forerunner cell group	Kupffer's vesicle/notochord/hypochord/somite	notochord/hypochord/somite	Undetermined
81	STK10	NO DATA	EVL	notochord/periderm/polster/hatching gland/ventral mesoderm	blood/epidermis	Undetermined
82	PAK2A	NO DATA	ubiquitous	periderm/epidermis/axis/Kupffer's vesicle/periderm/polster/notochord	axial vasculature/dorsal aorta/head mesenchyme/posterior cardinal vein/epidermis/pectoral fin musculature	Undetermined
83	RPS6KA3A	NO DATA	ubiquitous	periderm/epidermis periderm /pronephric duct/lateral mesoderm	epidermis periderm /pronephric duct	Undetermined
84	NLK1	NO DATA	ubiquitous	neural plate/central nervous system/Immature eye	central nervous system/eye	Undetermined
85	MAP3K4	NO DATA	ubiquitous	CNS/immature eye/mesoderm/neural tube/somite/ventral mesoderm	CNS/hindbrain/neuron/pectoral fin/musculature/pharyngeal arch 3-7 skeleton/spinal cord/tegmentum	Undetermined
86	JAK2A	NO DATA	ubiquitous	intermediate cell mass of mesoderm/lateral plate mesoderm/eye/brain	intermediate cell mass of mesoderm/brain/eye/axial blood vessel/heart tube/nucleate erythrocyte/yolk syncytial layer	Undetermined
87	CAMKVB	NO DATA	ubiquitous	head/neural tube/trigeminal ganglion	diencephalon/brain/neural tube/tegmentum/telencephalon/trigeminal ganglion	Undetermined
88	CDKL1	NO DATA	ubiquitous	floor plate/spinal cord neural keel/floor plate/neural tube	floor plate/spinal cord/tail bud/pronephric duct	Undetermined
89	JAK1	NO DATA	ubiquitous	somite/artery vein	axial vasculature/cranial ganglion	Undetermined
90	EPHA2A	NO DATA	ubiquitous	tail bud	ubiquitous	Undetermined
91	CDK2	NO DATA	ubiquitous	ubiquitous	forebrain/hindbrain/optic tectum/pharyngeal arch 3-7 skeleton/retina/ventricular zone	Undetermined
92	MYO3A	NO DATA	axis	notochord/ploster	ubiquitous	Undetermined
93	DCLK2A	NO DATA	low expression	hindbrain neural plate/optic primordium/optic vesicle/brain/eye/neural tube/trigeminal placode	diencephalon/hindbrain/hypophysis/mesoderm	Undetermined					0	0	0	0
94	PRKG1A	NO DATA	low expression	notochord/cranial ganglion/neural tube	cranial ganglion/lateral line system	Undetermined
95	PRKCBA	NO DATA	low expression	forebrain neural keel/otic placode telencephalon	hindbrain/otic vesicle/pharyngeal arch 3-7 skeleton/telencephalon	Undetermined
96	PRKCDA	NO DATA	low expression	otic placode/somite	blood/myotome/otic vesicle	Undetermined
97	STK35	NO DATA	low expression	solid lens vesicle/eye	head	Undetermined
98	STK38L	NO DATA	low expression	adaxial cell/cns	central nervous system/intestinal bulb/primordium/liver/peripheral olfactory organ/yolk syncytial layer	Undetermined
99	TNIKB	NO DATA	low expression	neural plate/ventral mesoderm	cns	Undetermined
100	CDK5	blastodisc margin	NO DATA	central nervous system/neural plate	spinal cord medial-lateral axis/spinal cord/eye	Undetermined
101	NPR1A	low expression	NO DATA	ubiquitous	pharyngeal arch/hindbrain/tectal ventricle/pharyngeal arch/tectal ventricle	Undetermined
102	CAMK2B1	ubiquitous	ubiquitous	NO DATA	hatching gland/somite	Undetermined
103	LIMK1A	ubiquitous	ubiquitous	NO DATA	cerebellum/dorsal aorta/floor plate/brain/eye/mid cerebral vein/somite/optic tectum	Undetermined
104	LIMK2	ubiquitous	ubiquitous	NO DATA	cerebellum/dorsal aorta/floor plate/brain/eye/mid cerebral vein/somite/optic tectum	Undetermined
105	ROCK1	ubiquitous	ubiquitous	NO DATA	NO DATA	Undetermined
106	MYLKA	ubiquitous	ubiquitous	ubiquitous	NO DATA	Undetermined
107	CSK	ubiquitous	ubiquitous	ubiquitous	NO DATA	Undetermined
108	DAPK3	ubiquitous	ubiquitous	anterior region	NO DATA	Undetermined
