# Supplementary material for: Spatiotemporal expression of regulatory kinases directs the transition from mitosis to cellular morphogenesis in Drosophila
Source: Nat Commun. 2022 Feb 9;13:772. doi: 10.1038/s41467-022-28322-8 (PMC8828718; doi:10.1038/s41467-022-28322-8)
Supplement: Supplementary file 5 — Supplementary Data 2 [file 41467_2022_28322_MOESM5_ESM.xlsx]

## Sheet: MS raw data
Spectrum counting table - Bsd_001
total spectrum count - Uniprot D. melanogaster reference database			spectrum counts
Identified Proteins (2086/2231)	Accession Number	Gene symbol	1 - GST-CNTRL	2 - GST-Mnl
BcDNA.LD23371 OS=Drosophila melanogaster GN=BcDNA.LD23371 PE=1 SV=1	Q7KMI3_DROME	ba	4	284
60S ribosomal protein L4 OS=Drosophila melanogaster GN=RpL4 PE=1 SV=2	RL4_DROME	RpL4	11	159
60S ribosomal protein L3 OS=Drosophila melanogaster GN=RpL3 PE=1 SV=3	RL3_DROME	RpL3	3	153
40S ribosomal protein S3a OS=Drosophila melanogaster GN=RpS3A PE=1 SV=4	RS3A_DROME	RpS3A	10	129
Heat shock protein cognate 4, isoform G OS=Drosophila melanogaster GN=Hsc70-4 PE=1 SV=1	C7LA75_DROME (+1)	Hsc70-4	70	128
Dodeca-satellite-binding protein 1, isoform A OS=Drosophila melanogaster GN=Dp1 PE=1 SV=1	Q7KN75_DROME	Dp1	6	124	heterochromatin formation and/or maintenance
60S ribosomal protein L10a-2 OS=Drosophila melanogaster GN=RpL10Ab PE=1 SV=2	R10AB_DROME	RpL10Ab	10	122
Belle, isoform B OS=Drosophila melanogaster GN=bel PE=4 SV=1	A0A0B4KGU4_DROME (+1)	bel	18	115	larval development; ecdysone-mediated induction of salivary gland cell autophagic cell death; RNA secondary structure unwinding; regulation of gene expression; male germ-line stem cell population maintenance; spermatogenesis; mitotic sister chromatid segregation; oogenesis; translational initiation; RNA interference
Glutathione S transferase S1, isoform C OS=Drosophila melanogaster GN=GstS1 PE=1 SV=1	A4UZL5_DROME (+1)	GstS1	156	112
40S ribosomal protein S4 OS=Drosophila melanogaster GN=RpS4 PE=1 SV=2	RS4_DROME (+1)	RpS4	11	110
Ribosomal protein S3, isoform B OS=Drosophila melanogaster GN=RpS3 PE=1 SV=1	G3M3A2_DROME (+1)	RpS3	20	102
LD30155p OS=Drosophila melanogaster GN=lost PE=1 SV=1	Q9VN21_DROME	lost	6	102	Lost is a protein that interacts with the RNA-binding protein rump for posterior localization of mRNAs by diffusion/entrapment during late stages of oogenesis
Glutathione S transferase S1, isoform D OS=Drosophila melanogaster GN=GstS1 PE=1 SV=1	A0A0B4KFT5_DROME	GstS1	140	102
Ribosomal protein S2, isoform B OS=Drosophila melanogaster GN=RpS2 PE=3 SV=1	M9PB84_DROME (+1)	RpS2	10	98
Ribosomal protein S2, isoform B OS=Drosophila melanogaster GN=RpS2 PE=3 SV=1	TBB1_DROME	betaTub56D	42	96
60S ribosomal protein L23 OS=Drosophila melanogaster GN=RpL23 PE=1 SV=2	RL23_DROME	RpL23	6	95
Glutathione S-transferase D1 OS=Drosophila melanogaster GN=GstD1 PE=1 SV=1	GSTD1_DROME	GstD1	139	89
Eukaryotic translation initiation factor 4G, isoform B OS=Drosophila melanogaster GN=eIF4G PE=1 SV=1	A8DZ29_DROME (+1)	eIF4G	4	88	embryonic/larval somatic muscle; sarcomere; primary spermatocyte cyst.
60S ribosomal protein L7a OS=Drosophila melanogaster GN=RpL7A PE=1 SV=2	RL7A_DROME (+1)	RpL7A	7	85
Stress-sensitive B, isoform E OS=Drosophila melanogaster GN=sesB PE=1 SV=1	X2JB48_DROME	sesB	19	83	muscle cell cellular homeostasis
Eukaryotic translation initiation factor 3 subunit A OS=Drosophila melanogaster GN=eIF3-S10 PE=1 SV=1	EIF3A_DROME	eIF3-S10	7	83	translation reinitiation; regulation of translational initiation; formation of cytoplasmic translation initiation complex; translational initiation.
ATP-dependent RNA helicase p62 OS=Drosophila melanogaster GN=Rm62 PE=1 SV=3	DDX17_DROME	Rm62	7	83	immune
FI01658p OS=Drosophila melanogaster GN=RpL23A PE=1 SV=1	Q9W0A8_DROME	RpL23A	5	82
Polyadenylate-binding protein OS=Drosophila melanogaster GN=pAbp PE=1 SV=3	PABP_DROME	pAbp	5	82	meiotic cell cycle process; regionalization; negative regulation of cellular process; organic cyclic compound metabolic process; eye development; cell cycle; synaptic signaling; pattern specification process; neurogenesis; regulation of cell death
60S ribosomal protein L7 OS=Drosophila melanogaster GN=RpL7 PE=1 SV=2	RL7_DROME (+1)	RpL7	6	81
Bifunctional glutamate/proline--tRNA ligase OS=Drosophila melanogaster GN=Aats-glupro PE=1 SV=2	SYEP_DROME	Aats-glupro	0	81	glutamyl-tRNA aminoacylation; prolyl-tRNA aminoacylation
GH10652p OS=Drosophila melanogaster GN=CG10077 PE=1 SV=1	Q8MZI3_DROME	CG10077	3	79
40S ribosomal protein S8 OS=Drosophila melanogaster GN=RpS8 PE=3 SV=1	A0A0B4K6N1_DROME (+1)	RpS8	3	75
60S ribosomal protein L13 OS=Drosophila melanogaster GN=RpL13 PE=1 SV=1	M9PFF0_DROME (+1)	RpL13	8	71
Guanine nucleotide-binding protein subunit beta-like protein OS=Drosophila melanogaster GN=Rack1 PE=1 SV=2	GBLP_DROME (+1)	Rack1	48	70
RE17611p OS=Drosophila melanogaster GN=RpL26 PE=1 SV=1	Q9VVU2_DROME	RpL26	3	68
60S ribosomal protein L8 OS=Drosophila melanogaster GN=RpL8 PE=1 SV=1	RL8_DROME	RpL8	3	68
DNA topoisomerase 2 OS=Drosophila melanogaster GN=Top2 PE=1 SV=1	TOP2_DROME	Top2	4	68	alters the topology of DNA by creating a transient DNA double strand breakage. It is essential for removing supercoils generated via DNA replication and transcription, and decatenating replicated sister chromosomes during cell division
Ribosomal protein L10, isoform E OS=Drosophila melanogaster GN=RpL10 PE=4 SV=1	M9PIM0_DROME (+1)	RpL10	6	67
Ribosomal protein L6, isoform A OS=Drosophila melanogaster GN=RpL6 PE=1 SV=1	Q9V9W2_DROME (+1)	RpL6	4	67
Vitellogenin-3 OS=Drosophila melanogaster GN=Yp3 PE=1 SV=1	VIT3_DROME (+1)	Yp3	41	66	myofibril, embryo development ending in birth or egg hatching
Kinesin heavy chain OS=Drosophila melanogaster GN=Khc PE=1 SV=2	KINH_DROME	Khc	2	64	microtubule motor protein
26S protease regulatory subunit 8 OS=Drosophila melanogaster GN=Rpt6 PE=1 SV=2	PRS8_DROME	Rpt6	6	63	ubiquitin-dependent ERAD pathway; positive regulation of RNA polymerase II transcriptional preinitiation complex assembly; proteasome-mediated ubiquitin-dependent protein catabolic process
Ribosomal protein S15Aa, isoform F OS=Drosophila melanogaster GN=RpS15Aa PE=1 SV=1	E1JJM9_DROME (+1)	RpS15Aa	7	63
Chromodomain-helicase-DNA-binding protein Mi-2 homolog OS=Drosophila melanogaster GN=Mi-2 PE=1 SV=2	CHDM_DROME (+3)	Mi-2	0	63	It associates with active chromatin and utilizes the energy of ATP hydrolysis to move nucleosomes along DNA. It is required for repression of cell type-specific genes, full activation of heat shock genes and regulates higher order chromatin structure of polytene chromosomes
RE08270p OS=Drosophila melanogaster GN=RpS15 PE=1 SV=1	Q7JZW2_DROME	RpS15	5	63
LD13662p OS=Drosophila melanogaster GN=RpS9 PE=1 SV=1	C6SUW3_DROME (+1)	RpS9	11	61
IGF-II mRNA-binding protein, isoform L OS=Drosophila melanogaster GN=Imp PE=1 SV=1	M9NF14_DROME	Imp	2	61	regulates the stability, translation and/or transport of its associated mRNAs, a large number of them encoding F-actin regulators
Heat shock 70-kDa protein cognate 3, isoform E OS=Drosophila melanogaster GN=Hsc70-3 PE=1 SV=1	F3YDH0_DROME (+1)	Hsc70-3	26	61
60S ribosomal protein L9 OS=Drosophila melanogaster GN=RpL9 PE=1 SV=2	RL9_DROME (+1)	RpL9	9	59
40S ribosomal protein S18 OS=Drosophila melanogaster GN=RpS18 PE=1 SV=1	RS18_DROME	RpS18	4	59
Isoleucyl-tRNA synthetase, isoform A OS=Drosophila melanogaster GN=IleRS PE=1 SV=1	Q8MSW0_DROME	IleRS	0	59	isoleucyl-tRNA aminoacylation
IGF-II mRNA-binding protein, isoform D OS=Drosophila melanogaster GN=Imp PE=1 SV=1	Q8IR99_DROME	Imp	0	59	regulates the stability, translation and/or transport of its associated mRNAs, a large number of them encoding F-actin regulators
Zipper, isoform F OS=Drosophila melanogaster GN=zip PE=1 SV=1	A0A0B4JD57_DROME (+1)	zip	42	57	actin cytoskeleton organization; cellular component morphogenesis; muscle contraction
Ribosomal protein L5, isoform G OS=Drosophila melanogaster GN=RpL5 PE=1 SV=1	R9Q794_DROME (+1)	RpL5	8	57
40S ribosomal protein S6 OS=Drosophila melanogaster GN=RpS6 PE=1 SV=1	RS6_DROME	RpS6	7	57
NAT1, isoform D OS=Drosophila melanogaster GN=NAT1 PE=1 SV=1	A1Z968_DROME	NAT1	0	57	translational initiation; chaeta development
SR protein kinase, isoform D OS=Drosophila melanogaster GN=SRPK PE=1 SV=1	A0A0B4KF69_DROME (+1)	SRPK	0	57	peptidyl-serine phosphorylation; spindle assembly involved in female meiosis; spliceosomal complex assembly; oocyte karyosome formation; intracellular signal transduction; regulation of mRNA processing
Elongation factor 1-alpha OS=Drosophila melanogaster GN=Ef1alpha48D PE=1 SV=1	C6TP87_DROME (+1)	Ef1alpha48D	60	56
Elongation factor 2 OS=Drosophila melanogaster GN=EF2 PE=1 SV=4	EF2_DROME	EF2	45	56
60S ribosomal protein L19 OS=Drosophila melanogaster GN=RpL19 PE=1 SV=2	RL19_DROME	RpL19	1	56
IGF-II mRNA-binding protein, isoform K OS=Drosophila melanogaster GN=Imp PE=1 SV=2	Q0KHU2_DROME	Imp	0	56	regulates the stability, translation and/or transport of its associated mRNAs, a large number of them encoding F-actin regulators
Myosin heavy chain, non-muscle OS=Drosophila melanogaster GN=zip PE=1 SV=2	MYSN_DROME	zip	0	56	actin cytoskeleton organization; cellular component morphogenesis; muscle contraction
Protein argonaute-2 OS=Drosophila melanogaster GN=AGO2 PE=1 SV=3	AGO2_DROME	AGO2	0	55	RNAi
Heat shock protein 83 OS=Drosophila melanogaster GN=Hsp83 PE=1 SV=1	HSP83_DROME (+1)	Hsp83	30	54
CG9281, isoform B OS=Drosophila melanogaster GN=CG9281 PE=1 SV=1	Q9VXR5_DROME	CG9281	1	54	ATP binding; ATPase activity
Tubulin beta-3 chain OS=Drosophila melanogaster GN=betaTub60D PE=2 SV=2	TBB3_DROME	betaTub60D	0	53
LD32873p OS=Drosophila melanogaster GN=mahe PE=1 SV=1	Q9W3M7_DROME	mahe	1	52	regulate Notch signaling pathway
Clathrin heavy chain OS=Drosophila melanogaster GN=Chc PE=1 SV=1	CLH_DROME (+1)	Chc	5	51	endocytosis
RE25263p OS=Drosophila melanogaster GN=RpL30 PE=1 SV=1	Q9VJ19_DROME	RpL30	9	51
Aluminum tubes, isoform G OS=Drosophila melanogaster GN=alt PE=1 SV=1	Q960Y8_DROME (+1)	alt	4	51	translation
Pyruvate kinase OS=Drosophila melanogaster GN=PyK PE=2 SV=2	KPYK_DROME	PyK	33	50
La related protein, isoform G OS=Drosophila melanogaster GN=larp PE=1 SV=1	A0A0B4K7Y7_DROME (+1)	larp	0	50	yncytial mitotic cycles and male meiosis
Pre-mRNA processing factor 8 OS=Drosophila melanogaster GN=Prp8 PE=1 SV=1	A1Z8U0_DROME	Prp8	0	49	core component of the U5 snRNP, with a key function in pre-mRNA processing catalyzed by the spliceosome
Trailer hitch, isoform C OS=Drosophila melanogaster GN=tral PE=1 SV=1	M9PF14_DROME (+1)	tral	3	49	microtubule cytoskeleton organization; actin cytoskeleton organization
60S ribosomal protein L32 OS=Drosophila melanogaster GN=RpL32 PE=1 SV=3	RL32_DROME	RpL32	0	49
26S proteasome regulatory complex subunit p48A OS=Drosophila melanogaster GN=Rpt3 PE=1 SV=1	Q9V405_DROME	Rpt3	2	49
Coatomer subunit alpha OS=Drosophila melanogaster GN=alphaCOP PE=1 SV=1	Q9W0B8_DROME	alphaCOP	26	48
SD06613p OS=Drosophila melanogaster GN=vig2 PE=1 SV=1	Q960D3_DROME	vig2	2	48	regulation of chromatin silencing; heterochromatin organization; histone H3-K9 methylation
Eukaryotic translation initiation factor 3 subunit C OS=Drosophila melanogaster GN=eIF3-S8 PE=3 SV=1	A0A0B4LFL2_DROME (+1)	eIF3-S8	3	48	translational initiation
Replication factor C subunit 1 OS=Drosophila melanogaster GN=Gnf1 PE=1 SV=2	RFC1_DROME	Gnf1	0	48	dendrite morphogenesis; DNA replication; DNA repair
60S ribosomal protein L18a OS=Drosophila melanogaster GN=RpL18A PE=1 SV=1	RL18A_DROME	RpL18A	4	47
60S ribosomal protein L24 OS=Drosophila melanogaster GN=RpL24 PE=1 SV=1	RL24_DROME (+1)	RpL24	1	47
MIP15344p OS=Drosophila melanogaster GN=RpL28 PE=1 SV=1	D1Z3A1_DROME (+1)	RpL28	0	47
40S ribosomal protein S6 OS=Drosophila melanogaster GN=RpS6 PE=1 SV=1	Q95TP9_DROME	RpS6	0	47
Glyceraldehyde-3-phosphate dehydrogenase 2 OS=Drosophila melanogaster GN=Gapdh2 PE=1 SV=2	G3P2_DROME (+1)	Gapdh2	34	46
Tubulin alpha-1 chain OS=Drosophila melanogaster GN=alphaTub84B PE=1 SV=1	TBA1_DROME (+1)	alphaTub84B	23	46
40S ribosomal protein S13 OS=Drosophila melanogaster GN=RpS13 PE=1 SV=3	RS13_DROME (+1)	RpS13	8	46
60S ribosomal protein L13a OS=Drosophila melanogaster GN=RpL13A PE=1 SV=1	RL13A_DROME	RpL13A	3	46
Ribosomal protein S16, isoform B OS=Drosophila melanogaster GN=RpS16 PE=3 SV=1	A0A0B4LG52_DROME (+1)	RpS16	12	46
Fmr1, isoform J OS=Drosophila melanogaster GN=Fmr1 PE=1 SV=1	A0A126GUS7_DROME	Fmr1	2	46	RNA trafficking, RNA translation and neuronal excitability
Jaguar, isoform L OS=Drosophila melanogaster GN=jar PE=1 SV=1	A0A0B4KGX1_DROME (+2)	jar	0	46	actin cytoskeleton organization; embryo development; epithelium development; positive regulation of secretion; cuticle development involved in chitin-based cuticle molting cycle; actin filament-based movement
Synaptic functional regulator FMR1 OS=Drosophila melanogaster GN=Fmr1 PE=1 SV=1	FMR1_DROME	Fmr1	0	46	RNA trafficking, RNA translation and neuronal excitability
Trailer hitch, isoform D OS=Drosophila melanogaster GN=tral PE=1 SV=1	M9PFF9_DROME (+1)	tral	0	46
205 kDa microtubule-associated protein OS=Drosophila melanogaster GN=Map205 PE=1 SV=2	MA205_DROME (+1)	Map205	3	45	binds and stabilizes microtubules
NAT1 ortholog, isoform A OS=Drosophila melanogaster GN=NAA15-16 PE=1 SV=1	Q9VWI2_DROME	NAA15-16	4	45	N-terminal peptidyl-methionine acetylation
RNA-binding protein lark OS=Drosophila melanogaster GN=lark PE=1 SV=1	LARK_DROME	lark	1	45	RNA splicing and translational control
40S ribosomal protein S14 OS=Drosophila melanogaster GN=RpS14a PE=1 SV=1	RS14_DROME (+1)	RpS14a	6	45
Ribosomal protein S19a, isoform C OS=Drosophila melanogaster GN=RpS19a PE=1 SV=1	E2QD65_DROME (+1)	RpS19a	14	44
Ribosomal protein L15 OS=Drosophila melanogaster GN=RpL15 PE=1 SV=2	A8Y560_DROME (+1)	RpL15	3	44
60S ribosomal protein L22 OS=Drosophila melanogaster GN=RpL22 PE=1 SV=2	RL22_DROME	RpL22	4	44
RE17737p OS=Drosophila melanogaster GN=RpL35A PE=1 SV=1	Q9VNB9_DROME	RpL35A	2	44
26S proteasome regulatory complex subunit p48B OS=Drosophila melanogaster GN=Rpt1 PE=1 SV=1	Q7KMQ0_DROME	Rpt1	2	44	Regulatory particle triple-A ATPase 1 is an AAA-type ATPase protein that forms part of the heterohexameric ATPase ring of the regulatory complex of the 26S proteasome
CG7414, isoform D OS=Drosophila melanogaster GN=CG7414 PE=1 SV=2	B7Z098_DROME (+1)	CG7414	0	44	regulation of translation; translational initiation
Signal recognition particle subunit SRP72 OS=Drosophila melanogaster GN=Srp72 PE=1 SV=1	Q9VDK7_DROME	Srp72	0	44	SRP-dependent cotranslational protein targeting to membrane, translocation; dsRNA transport
Zinc finger protein on ecdysone puffs OS=Drosophila melanogaster GN=Pep PE=1 SV=1	PEP_DROME	Pep	3	43	regulation of mRNA splicing, via spliceosome; mRNA splicing, via spliceosome
60S ribosomal protein L14 OS=Drosophila melanogaster GN=RpL14 PE=1 SV=1	RL14_DROME	RpL14	2	43
26S proteasome regulatory complex subunit p50 OS=Drosophila melanogaster GN=Rpt5 PE=1 SV=1	Q9V3V6_DROME	Rpt5	1	43
Regulatory particle triple-A ATPase 2, isoform B OS=Drosophila melanogaster GN=Rpt2 PE=3 SV=1	A0A0B4LIJ0_DROME (+1)	Rpt2	2	43
IP17351p OS=Drosophila melanogaster GN=RpL36A PE=1 SV=2	Q9VLT7_DROME	RpL36A	0	42
40S ribosomal protein S17 OS=Drosophila melanogaster GN=RpS17 PE=1 SV=2	RS17_DROME	RpS17	8	42
Ubiquitin-40S ribosomal protein S27a OS=Drosophila melanogaster GN=RpS27A PE=1 SV=2	RS27A_DROME	RpS27A	4	42
Multiple ankyrin repeats single KH domain, isoform C OS=Drosophila melanogaster GN=mask PE=4 SV=1	A0A0B4K725_DROME (+2)	mask	0	42
Eukaryotic translation initiation factor 3 subunit B OS=Drosophila melanogaster GN=eIF3-S9 PE=1 SV=1	E2QCG7_DROME (+1)	eIF3-S9	2	42
Uncharacterized protein, isoform B OS=Drosophila melanogaster GN=CG30122 PE=1 SV=1	A1ZBB4_DROME (+2)	CG30122	1	41
Ribosomal protein S7, isoform E OS=Drosophila melanogaster GN=RpS7 PE=1 SV=2	Q8IMI7_DROME (+1)	RpS7	11	41
Enhancer of bithorax, isoform E OS=Drosophila melanogaster GN=E(bx) PE=1 SV=1	E1JHV6_DROME (+3)	E	0	41
LD40489p OS=Drosophila melanogaster GN=SF2 PE=1 SV=1	Q9V3W7_DROME	SF2	5	41
GTP-binding nuclear protein OS=Drosophila melanogaster GN=Ran PE=1 SV=1	A4V4A5_DROME (+1)	Ran	22	40
60S ribosomal protein L27 OS=Drosophila melanogaster GN=RpL27 PE=1 SV=1	Q9VBN5_DROME	RpL27	4	39
CG3800, isoform B OS=Drosophila melanogaster GN=CG3800 PE=4 SV=1	A0A0B4JD46_DROME (+1)	CG3800	10	39	cnbp, myc
DnaJ-like-2, isoform A OS=Drosophila melanogaster GN=Droj2 PE=1 SV=1	Q9VFV9_DROME	Droj2	10	39	response to heat; protein folding
Histone H1 OS=Drosophila melanogaster GN=His1 PE=1 SV=1	H1_DROME (+1)	His1	2	39
LD37574p OS=Drosophila melanogaster GN=yps PE=1 SV=1	Q95RE4_DROME	yps	3	39	regulation of transcription, DNA-templated; oogenesis; mRNA splicing, via spliceosome
Myosin heavy chain, isoform N OS=Drosophila melanogaster GN=Mhc PE=1 SV=1	E1JHJ4_DROME	Mhc	31	38
Cofilin/actin-depolymerizing factor homolog OS=Drosophila melanogaster GN=tsr PE=1 SV=1	CADF_DROME	tsr	16	38	microtubule organizing center organization
Lingerer, isoform H OS=Drosophila melanogaster GN=lig PE=1 SV=1	A0A0B4K7U5_DROME (+4)	lig	1	38	Lingerer (Lig) is a putative RNA binding protein that forms a complex with orb and orb2. Loss of lig results in defects in copulation and short-term memory
40S ribosomal protein S11 OS=Drosophila melanogaster GN=RpS11 PE=1 SV=1	RS11_DROME	RpS11	6	37
Eukaryotic translation initiation factor 3 subunit I OS=Drosophila melanogaster GN=Trip1 PE=1 SV=1	EIF3I_DROME	Trip1	2	37	translation initiation factor activity
Myosin heavy chain, isoform O OS=Drosophila melanogaster GN=Mhc PE=1 SV=1	E1JHJ3_DROME	Mhc	0	37
Eukaryotic initiation factor 4a, isoform E OS=Drosophila melanogaster GN=eIF-4a PE=1 SV=1	C9QP42_DROME (+1)	eIF-4a	18	36	translation initiation factor activity
CAD protein OS=Drosophila melanogaster GN=r PE=1 SV=3	PYR1_DROME (+1)	r	2	36	initial steps of de novo pyrimidine biosynthesis
Protein aubergine OS=Drosophila melanogaster GN=aub PE=1 SV=1	AUB_DROME	aub	0	36	positive regulation of gene expression
CG5787, isoform A OS=Drosophila melanogaster GN=CG5787 PE=1 SV=2	Q9VK59_DROME	CG5787	1	36
tRNA (cytosine(34)-C(5))-methyltransferase OS=Drosophila melanogaster GN=Nsun2 PE=2 SV=1	NSUN2_DROME	Nsun2	0	36	memory
Ribosomal protein L18, isoform B OS=Drosophila melanogaster GN=RpL18 PE=4 SV=1	M9PHM6_DROME (+1)	RpL18	4	35
Actin-5C OS=Drosophila melanogaster GN=Act5C PE=1 SV=4	ACT1_DROME (+1)	Act5C	48	34
ATP synthase subunit alpha, mitochondrial OS=Drosophila melanogaster GN=blw PE=1 SV=2	ATPA_DROME	blw	23	34
Eukaryotic initiation factor 2gamma, isoform D OS=Drosophila melanogaster GN=eIF-2gamma PE=1 SV=1	A0A0B4KGP8_DROME (+1)	eIF-2gamma	7	34	translation initiation factor activity
CG7878 OS=Drosophila melanogaster GN=CG7878 PE=1 SV=1	Q7K4L8_DROME	CG7878	1	34	RNA secondary structure unwinding
Glyceraldehyde-3-phosphate dehydrogenase 1 OS=Drosophila melanogaster GN=Gapdh1 PE=2 SV=2	G3P1_DROME	Gapdh1	30	34
Peroxiredoxin 1 OS=Drosophila melanogaster GN=Jafrac1 PE=1 SV=1	PRDX1_DROME (+1)	Jafrac1	21	33
ATP synthase subunit gamma, mitochondrial OS=Drosophila melanogaster GN=ATPsyngamma PE=2 SV=2	ATPG_DROME	ATPsyngamma	15	33
Topoisomerase 1, isoform D OS=Drosophila melanogaster GN=Top1 PE=1 SV=1	M9NDX3_DROME (+2)	Top1	0	33	cell proliferation during stages of oogenesis, embryogenesis, larva, and pupa
Tcp1-like, isoform B OS=Drosophila melanogaster GN=T-cp1 PE=1 SV=1	A4V391_DROME (+1)	T-cp1	14	33
Heterogeneous nuclear ribonucleoprotein at 27C, isoform D OS=Drosophila melanogaster GN=Hrb27C PE=1 SV=1	E1JHA4_DROME (+1)	Hrb27C	3	33	negative regulation of oskar mRNA translation; regulation of mRNA splicing, via spliceosome; axon guidance; positive regulation of translation; border follicle cell migration; pole plasm oskar mRNA localization
Eukaryotic translation initiation factor 3 subunit D-1 OS=Drosophila melanogaster GN=eIF-3p66 PE=1 SV=1	EI3D1_DROME	eIF-3p66	10	32	translation initiation factor activity
40S ribosomal protein S24 OS=Drosophila melanogaster GN=RpS24 PE=1 SV=1	Q9W229_DROME	RpS24	3	32
Regulatory particle triple-A ATPase 4 OS=Drosophila melanogaster GN=Rpt4 PE=1 SV=3	Q9W414_DROME	Rpt4	4	32	regulating rRNA transcription
MEP-1, isoform A OS=Drosophila melanogaster GN=MEP-1 PE=1 SV=1	Q0E8J0_DROME	MEP-1	0	32	ATP-dependent nucleosome remodeler Mi-2. It cooperates with Mi-2 in the repression of cell type-specific genes
Mitochondrial trifunctional protein alpha subunit, isoform B OS=Drosophila melanogaster GN=Mtpalpha PE=1 SV=1	Q8IPE8_DROME	Mtpalpha	6	31	fatty acid beta-oxidation
RE62581p OS=Drosophila melanogaster GN=RpL21 PE=1 SV=1	Q9V9M7_DROME	RpL21	3	31
Dynein heavy chain, cytoplasmic OS=Drosophila melanogaster GN=Dhc64C PE=2 SV=2	DYHC_DROME (+6)	Dhc64C	0	31	The Dhc64C heavy chain dimer binds and hydrolyzes ATP, providing the power for movement of dynein. Dhc64C has an essential function in oocyte polarity, mitotic cell division, embryonic development, and neuronal transport and neurogenesis
Protein piwi OS=Drosophila melanogaster GN=piwi PE=1 SV=1	PIWI_DROME (+1)	piwi	0	31	RNAi
Protein slender lobes OS=Drosophila melanogaster GN=sle PE=1 SV=1	SLE_DROME	sle	0	31	Sle depletion alters the aggregation of nucleolar components and results in retardation of proliferation of Kenyon cells
Apoptosis inhibitor 5 homolog OS=Drosophila melanogaster GN=Aac11 PE=2 SV=1	API5_DROME	Aac11	2	31	negative regulation of apoptotic process
LD15904p OS=Drosophila melanogaster GN=pzg PE=1 SV=1	Q9VP57_DROME	pzg	0	31	Putzig is a nuclear protein that is involved in chromatin activation of replication related genes and signalling pathways including Notch, Ecdysone and JAK/STAT.
Glutathione S transferase D10, isoform A OS=Drosophila melanogaster GN=GstD10 PE=1 SV=1	Q9VGA1_DROME	GstD10	38	31
60S ribosomal protein L36 OS=Drosophila melanogaster GN=RpL36 PE=1 SV=1	RL36_DROME (+1)	RpL36	5	30
Tubulin alpha-4 chain OS=Drosophila melanogaster GN=alphaTub67C PE=3 SV=1	TBA4_DROME	alphaTub67C	7	30
Regulatory particle non-ATPase 3, isoform B OS=Drosophila melanogaster GN=Rpn3 PE=1 SV=1	M9PG62_DROME (+1)	Rpn3	7	30	catabolic process
LD23875p OS=Drosophila melanogaster GN=CG10565 PE=1 SV=1	Q9VP77_DROME	CG10565	2	30
DHX15 ortholog, isoform A OS=Drosophila melanogaster GN=Dhx15 PE=1 SV=1	Q7K3M5_DROME	Dhx15	1	30	positive regulation of p38MAPK cascade; mRNA splicing, via spliceosome
Aralar1, isoform F OS=Drosophila melanogaster GN=aralar1 PE=1 SV=1	A0A0B4KHW3_DROME	aralar1	1	30	aspartate transmembrane transport; wound healing; malate-aspartate shuttle; mitochondrial transport.
Protein 4.1 homolog OS=Drosophila melanogaster GN=cora PE=1 SV=1	41_DROME	cora	0	30	heart morphogenesis; cytoskeleton organization; cellular component assembly; embryo development ending in birth or egg hatching; dorsal closure; cell projection organization; actin cytoskeleton organization; intracellular transport; adult somatic muscle development
Protein rigor mortis OS=Drosophila melanogaster GN=rig PE=1 SV=1	RIG_DROME	rig	0	30	nuclear receptor interacting protein required for ecdysone signalling during larval development
Modulo, isoform C OS=Drosophila melanogaster GN=mod PE=1 SV=1	A0A0B4K7G4_DROME (+1)	mod	2	29	somatic muscle
FI17503p1 OS=Drosophila melanogaster GN=CG13096-RA PE=1 SV=1	H0RNN8_DROME (+1)	CG13096-RA	0	29
Ribosomal protein S23, isoform B OS=Drosophila melanogaster GN=RpS23 PE=3 SV=1	A0A0B4LFD9_DROME (+1)	RpS23	3	29
AT02348p OS=Drosophila melanogaster GN=UQCR-C2 PE=1 SV=1	Q9VV75_DROME	UQCR-C2	25	28
Transitional endoplasmic reticulum ATPase TER94 OS=Drosophila melanogaster GN=TER94 PE=1 SV=1	TERA_DROME	TER94	18	28
BcDNA.GH11110 OS=Drosophila melanogaster GN=nito PE=1 SV=1	Q7KMJ6_DROME	nito	5	28	positive regulation of canonical Wnt signaling pathway
CG5728 OS=Drosophila melanogaster GN=CG5728 PE=1 SV=2	Q9VC94_DROME	CG5728	0	28
40S ribosomal protein S25 OS=Drosophila melanogaster GN=RpS25 PE=1 SV=3	RS25_DROME	RpS25	6	28
Actin-57B OS=Drosophila melanogaster GN=Act57B PE=1 SV=1	ACT3_DROME	Act57B	39	28
CG8036, isoform B OS=Drosophila melanogaster GN=CG8036 PE=1 SV=3	Q9VHN7_DROME	CG8036	50	27
Prohibitin 2, isoform E OS=Drosophila melanogaster GN=Phb2 PE=1 SV=1	A8DYI6_DROME (+2)	Phb2	8	27	unknown
Signal recognition particle subunit SRP68 OS=Drosophila melanogaster GN=Srp68 PE=2 SV=1	SRP68_DROME	Srp68	1	27	SRP-dependent cotranslational protein targeting to membrane; protein targeting to ER
LD24793p OS=Drosophila melanogaster GN=Ref1 PE=1 SV=1	Q9V3E7_DROME	Ref1	5	27	mRNA splicing, via spliceosome
Argonaute-1, isoform A OS=Drosophila melanogaster GN=AGO1 PE=1 SV=1	Q32KD4_DROME (+1)	AGO1	0	27	RNAi
AAA family protein Bor OS=Drosophila melanogaster GN=bor PE=1 SV=2	Q9VEX6_DROME	bor	2	27	mitochondrion organization
FI02809p OS=Drosophila melanogaster GN=RpL35 PE=1 SV=2	Q9W499_DROME	RpL35	0	27
Eukaryotic translation initiation factor 2 subunit 2 OS=Drosophila melanogaster GN=eIF-2beta PE=1 SV=1	IF2B_DROME	eIF-2beta	0	27	translation initiation factor activity
T-complex protein 1 subunit gamma OS=Drosophila melanogaster GN=Cctgamma PE=1 SV=1	A4V303_DROME (+1)	Cctgamma	21	26
CG5886 OS=Drosophila melanogaster GN=CG5886 PE=1 SV=1	Q9VBL3_DROME	CG5886	0	26
Chromatin-remodeling complex ATPase chain Iswi OS=Drosophila melanogaster GN=Iswi PE=1 SV=1	ISWI_DROME	Iswi	0	26	cellular component biogenesis; protein-DNA complex subunit organization; rhythmic process; cell development; cellular response to organic substance; cellular protein-containing complex assembly; negative regulation of biosynthetic process; male gamete generation; cellular response to hormone stimulus; single fertilization; positive regulation of cellular process; regulation of circadian rhythm
Ribosomal protein L11, isoform B OS=Drosophila melanogaster GN=RpL11 PE=1 SV=1	A0A0B4LGZ5_DROME (+1)	RpL11	2	26
Zinc-finger protein at 72D, isoform B OS=Drosophila melanogaster GN=Zn72D PE=1 SV=1	Q86BI3_DROME	Zn72D	0	26	mRNA splicing, via spliceosome
CG7033 OS=Drosophila melanogaster GN=CG7033 PE=1 SV=2	Q9W392_DROME	CG7033	15	25
Alpha spectrin, isoform C OS=Drosophila melanogaster GN=alpha-Spec PE=4 SV=1	M9PBI5_DROME (+3)	alpha-Spec	8	25	asymmetric division of germ line stem cells via cytoplasmic structures called spectrosomes and fusomes
60S ribosomal protein L31 OS=Drosophila melanogaster GN=RpL31 PE=1 SV=1	RL31_DROME	RpL31	4	25
rRNA 2'-O-methyltransferase fibrillarin OS=Drosophila melanogaster GN=Fib PE=2 SV=1	FBRL_DROME	Fib	3	25	rRNA methylation; box C/D snoRNA 3'-end processing; histone glutamine methylation
RH55640p OS=Drosophila melanogaster GN=CG10333 PE=1 SV=2	Q9VJ74_DROME	CG10333	0	25
Protein penguin OS=Drosophila melanogaster GN=peng PE=2 SV=1	PENG_DROME	peng	0	25	regulation of translation; apposition of dorsal and ventral imaginal disc-derived wing surfaces
Histone H4 OS=Drosophila melanogaster GN=His4r PE=3 SV=1	A0A0B4KFZ9_DROME (+1)	His4r	18	24
Histone H2B OS=Drosophila melanogaster GN=His2B PE=1 SV=2	H2B_DROME	His2B	21	24
FI19911p1 OS=Drosophila melanogaster GN=CG16935-RA PE=1 SV=1	H8F4T6_DROME (+1)	CG16935-RA	5	24
Par-1, isoform P OS=Drosophila melanogaster GN=par-1 PE=1 SV=1	E1JGN0_DROME	par-1	0	24	establishment or maintenance of cytoskeleton polarity
CG8635, isoform B OS=Drosophila melanogaster GN=CG8635 PE=4 SV=1	A0A0B4LEV3_DROME (+1)	CG8635	2	24
Methionyl-tRNA synthetase OS=Drosophila melanogaster GN=MetRS PE=1 SV=1	A1ZBE9_DROME	MetRS	0	24	Methionyl-tRNA synthetase catalyzes the covalent attachment of methionine to methionyl-tRNA, an essential first step of protein translation
60S acidic ribosomal protein P0 OS=Drosophila melanogaster GN=RpLP0 PE=3 SV=1	M9PG76_DROME (+1)	RpLP0	10	23
Eukaryotic translation initiation factor 2 subunit 1 OS=Drosophila melanogaster GN=eIF-2alpha PE=2 SV=1	IF2A_DROME (+1)	eIF-2alpha	4	23	translation initiation factor activity
Ribosomal protein L27A, isoform C OS=Drosophila melanogaster GN=RpL27A PE=3 SV=1	M9MRC9_DROME (+1)	RpL27A	2	23
SD02215p OS=Drosophila melanogaster GN=AspRS-m PE=1 SV=3	Q9VJH2_DROME	AspRS-m	0	23	Aspartyl-tRNA synthetase, mitochondrial (AspRS-m) encodes a protein predicted to function within mitochondria to catalyze the ligation of aspartate to its cognate tRNA to form aspartyl-tRNA
Guanine nucleotide-binding protein-like 3 homolog OS=Drosophila melanogaster GN=Ns1 PE=1 SV=2	GNL3_DROME	Ns1	0	23	mitotic spindle assembly; regulation of cell proliferation; ribosomal large subunit biogenesis; regulation of multicellular organism growth
Nuclear export mediator factor NEMF homolog OS=Drosophila melanogaster GN=Clbn PE=1 SV=2	NEMF_DROME	Clbn	0	23	p53
RE10554p OS=Drosophila melanogaster GN=RpL40 PE=1 SV=1	Q7JYK1_DROME (+1)	RpL40	4	23
Vitellogenin-2 OS=Drosophila melanogaster GN=Yp2 PE=1 SV=2	VIT2_DROME (+1)	Yp2	29	22
Cathepsin L OS=Drosophila melanogaster GN=Cp1 PE=2 SV=2	CATL_DROME	Cp1	17	22
LD21576p OS=Drosophila melanogaster GN=Nap1 PE=1 SV=1	Q9W1G7_DROME	Nap1	6	22	histone chaperone involved in histone nuclear transfer and chromatin assembly
GH13256p OS=Drosophila melanogaster GN=Thiolase PE=1 SV=1	Q9W1H8_DROME	Thiolase	5	22	determination of adult lifespan; fatty acid beta-oxidation
RH48056p OS=Drosophila melanogaster GN=RpL34b PE=1 SV=1	Q9VHE5_DROME	RpL34b	1	22
Putative U5 small nuclear ribonucleoprotein 200 kDa helicase OS=Drosophila melanogaster GN=l(3)72Ab PE=2 SV=4	U520_DROME	l	0	22
Pacman, isoform B OS=Drosophila melanogaster GN=pcm PE=1 SV=1	E1JJR3_DROME (+1)	pcm	0	22	gamete generation; cell death; wound healing; nuclear-transcribed mRNA catabolic process, nonsense-mediated decay; wing disc development; protein-containing complex assembly; multi-organism process; regulation of programmed cell death; positive regulation of developmental growth; response to stimulus; protein-containing complex subunit organization
Probable arginine--tRNA ligase, cytoplasmic OS=Drosophila melanogaster GN=Aats-arg PE=2 SV=1	SYRC_DROME	Aats-arg	2	22	arginyl-tRNA aminoacylation
Cell division cycle 5 ortholog, isoform A OS=Drosophila melanogaster GN=Cdc5 PE=1 SV=2	Q9W0R0_DROME	Cdc5	0	22
CG8108, isoform A OS=Drosophila melanogaster GN=CG8108 PE=1 SV=1	Q9VT61_DROME	CG8108	0	22
CG3605, isoform A OS=Drosophila melanogaster GN=CG3605 PE=1 SV=2	Q9VQK7_DROME	CG3605	0	22
Poly [ADP-ribose] polymerase OS=Drosophila melanogaster GN=Parp PE=2 SV=1	PARP_DROME	Parp	0	22	DNA-repair, chromatin structure, and transcription initiation, as well as pre-mRNA fate via alternative splicing and translation
Kinesin-like protein OS=Drosophila melanogaster GN=ncd PE=1 SV=1	A0A0B4LI25_DROME (+1)	ncd	0	22	spindle assembly
Inactive glutathione S-transferase D3 OS=Drosophila melanogaster GN=GstD3 PE=2 SV=1	GSTD3_DROME	GstD3	36	21
FI05224p OS=Drosophila melanogaster GN=ThrRS PE=1 SV=2	Q9VKB0_DROME	ThrRS	2	21	threonyl-tRNA aminoacylation.
Structural maintenance of chromosomes protein OS=Drosophila melanogaster GN=SMC2 PE=1 SV=1	Q7KK96_DROME	SMC2	0	21	involved in chromosome condensation and cell division. It contributes to neurogenesis and stem cell differentiation
Megator, isoform B OS=Drosophila melanogaster GN=Mtor PE=1 SV=1	A0A0B4KFE9_DROME (+1)	Mtor	1	21	response to stress; regulation of cellular metabolic process; stem cell division; chromatin remodeling; mitotic spindle elongation; regulation of spindle assembly; regulation of biological quality; positive regulation of cell division; positive regulation of cell cycle checkpoint; germ-line stem-cell niche homeostasis; regulation of establishment of protein localization; regulation of metaphase p…
Putative ATP-dependent RNA helicase me31b OS=Drosophila melanogaster GN=me31B PE=1 SV=3	DDX6_DROME	me31B	3	21	regulation of olfactory learning; pole cell formation; cytoplasmic mRNA processing body assembly; regulation of defense response to virus; RNA secondary structure unwinding; habituation; gene silencing by miRNA; ovarian follicle cell development.
Ribosomal protein L38, isoform B OS=Drosophila melanogaster GN=RpL38 PE=3 SV=1	A0A0B4KED0_DROME (+1)	RpL38	2	21
Chromator, isoform A OS=Drosophila melanogaster GN=Chro PE=1 SV=1	Q86BS3_DROME	Chro	0	21	mitotic spindle organization; metamorphosis; mitotic spindle assembly checkpoint; chromosome segregation; metaphase plate congression; chromosome organization
Par-1, isoform X OS=Drosophila melanogaster GN=par-1 PE=1 SV=2	A1ZBL9_DROME (+1)	par-1	0	21	establishment or maintenance of cytoskeleton polarity
Ef1gamma, isoform C OS=Drosophila melanogaster GN=Ef1gamma PE=4 SV=1	A0A0B4JD11_DROME (+1)	Ef1gamma	19	20
40S ribosomal protein S5b OS=Drosophila melanogaster GN=RpS5b PE=2 SV=1	RS5B_DROME	RpS5b	8	20
Nucleoporin 358kD, isoform B OS=Drosophila melanogaster GN=Nup358 PE=1 SV=1	A0A0B4K7J2_DROME (+1)	Nup358	0	20	establishment of protein localization; cellular response to stimulus; mitotic cell cycle phase transition; cell proliferation; positive regulation of macromolecule metabolic process; regulation of mitotic centrosome separation; multicellular organism development; cellular protein metabolic process; hormone-mediated signaling pathway; gene expression; positive regulation of protein localization to…
Jabba, isoform E OS=Drosophila melanogaster GN=Jabba PE=1 SV=1	B7YZK4_DROME	Jabba	3	20	fatty acid metabolism
Spectrin beta chain OS=Drosophila melanogaster GN=beta-Spec PE=1 SV=2	SPTCB_DROME	beta-Spec	1	20	asymmetric division of germ line stem cells via cytoplasmic structures called spectrosomes and fusomes
FI21236p1 OS=Drosophila melanogaster GN=rump PE=1 SV=1	Q9VHC7_DROME	rump	2	20	Rump binds to nos and osk mRNAs and plays a role in mRNA localization to the germ plasm by diffusion/entrapment during late stages of oogenesis
Protein clueless OS=Drosophila melanogaster GN=clu PE=1 SV=1	CLU_DROME	clu	1	20	Clu functions in part with protein complexes at the outer mitochondrial membrane, such as the ribosome, the translocase complex TOM and the mitophagy proteins park and Pink1
Serine/threonine-protein kinase polo OS=Drosophila melanogaster GN=polo PE=1 SV=2	POLO_DROME	polo	2	20	embryonic heart tube development
CG8545 OS=Drosophila melanogaster GN=CG8545-RA PE=1 SV=1	A1Z909_DROME	CG8545-RA	0	20
LD37985p OS=Drosophila melanogaster GN=CG16940 PE=1 SV=2	Q9W0T7_DROME	CG16940	0	20
Large subunit GTPase 1 homolog OS=Drosophila melanogaster GN=Ns3 PE=1 SV=1	LSG1_DROME (+1)	Ns3	0	20	ribosomal subunit export from nucleus; regulation of insulin receptor signaling pathway; nuclear export
Rat1, isoform B OS=Drosophila melanogaster GN=Rat1 PE=1 SV=1	M9PEY6_DROME (+1)	Rat1	0	20	Rat1 is required for mRNA processing and mutations cause phenotypes in various cell types, including the nervous system
40S ribosomal protein S5a OS=Drosophila melanogaster GN=RpS5a PE=1 SV=1	RS5A_DROME (+1)	RpS5a	8	20
Par-1, isoform T OS=Drosophila melanogaster GN=par-1 PE=1 SV=1	Q963E5_DROME	par-1	0	20	establishment or maintenance of cytoskeleton polarity
Vitellogenin-1 OS=Drosophila melanogaster GN=Yp1 PE=1 SV=1	VIT1_DROME (+1)	Yp1	35	19
Triosephosphate isomerase OS=Drosophila melanogaster GN=Tpi PE=1 SV=3	TPIS_DROME	Tpi	26	19
40S ribosomal protein SA OS=Drosophila melanogaster GN=sta PE=1 SV=1	X2JC80_DROME	sta	10	19
RE28824p OS=Drosophila melanogaster GN=RpL12 PE=1 SV=1	Q9W1B9_DROME	RpL12	9	19
Tho2, isoform B OS=Drosophila melanogaster GN=tho2 PE=1 SV=1	E2QCS8_DROME (+2)	tho2	0	19	oogenesis; mRNA export from nucleus in response to heat stress
ATP-dependent RNA helicase WM6 OS=Drosophila melanogaster GN=Hel25E PE=1 SV=1	DX39B_DROME	Hel25E	3	19	mRNA splicing, nuclear export, and piRNA biosynthesis
LD15481p OS=Drosophila melanogaster GN=Rs1 PE=1 SV=1	Q7JQN4_DROME	Rs1	0	19	RNA secondary structure unwinding
H/ACA ribonucleoprotein complex subunit 4 OS=Drosophila melanogaster GN=Nop60B PE=1 SV=1	DKC1_DROME (+1)	Nop60B	0	19	rRNA pseudouridine synthesis; snRNA pseudouridine synthesis; rRNA processing; box H/ACA snoRNA 3'-end processing; germ cell development; pseudouridine synthesis; wing disc development; ribosome biogenesis; mRNA pseudouridine synthesis
Heterogeneous nuclear ribonucleoprotein at 87F, isoform C OS=Drosophila melanogaster GN=Hrb87F PE=1 SV=1	E1JIK0_DROME (+1)	Hrb87F	1	19	mitotic cell cycle; response to starvation; regulation of alternative mRNA splicing, via spliceosome; female gonad development; response to heat; compound eye morphogenesis
Nuclear GTP binding protein OS=Drosophila melanogaster GN=Ns2 PE=1 SV=1	Q7JXU4_DROME	Ns2	0	19	compound eye morphogenesis; ribosome biogenesis
CG10206-PA OS=Drosophila melanogaster GN=nop5 PE=1 SV=2	Q9VM69_DROME	nop5	0	19	snoRNA binding
Jabba, isoform B OS=Drosophila melanogaster GN=Jabba PE=1 SV=1	Q7K1Q6_DROME	Jabba	0	19	fatty acid metabolism
Eukaryotic translation initiation factor 5A OS=Drosophila melanogaster GN=eIF-5A PE=2 SV=2	IF5A_DROME	eIF-5A	19	18
40S ribosomal protein S20 OS=Drosophila melanogaster GN=RpS20 PE=1 SV=1	RS20_DROME	RpS20	7	18
Dosage compensation regulator OS=Drosophila melanogaster GN=mle PE=1 SV=2	MLE_DROME	mle	0	18	DNA conformation change; positive regulation of organelle organization; sexual reproduction; regulation of isomerase activity; cellular developmental process; multicellular organism aging; peptide metabolic process; cellular protein-containing complex assembly; regulation of chromatin assembly or disassembly; regulation of transcription, DNA-templated; positive regulation of ATPase activity; repr…
Eukaryotic translation initiation factor 3 subunit G-A OS=Drosophila melanogaster GN=eIF3ga PE=1 SV=1	EI3GA_DROME	eIF3ga	1	18	translation initiation factor activity
CG5205 OS=Drosophila melanogaster GN=obe PE=1 SV=2	Q9VF56_DROME	obe	0	18	regulation of alternative mRNA splicing, via spliceosome; mRNA splicing, via spliceosome; adherens junction organization; centrosome localization
BcDNA.LD02793 OS=Drosophila melanogaster GN=Prp19 PE=1 SV=1	Q7KLW9_DROME	Prp19	5	18	chromatin organization; mRNA splicing, via spliceosome; protein ubiquitination; regulation of alternative mRNA splicing, via spliceosome; DNA repair; generation of catalytic spliceosome for first transesterification step
CG1703, isoform A OS=Drosophila melanogaster GN=CG1703 PE=1 SV=1	Q9VYW4_DROME	CG1703	0	18
DNA polymerase alpha catalytic subunit OS=Drosophila melanogaster GN=DNApol-alpha180 PE=1 SV=2	DPOLA_DROME	DNApol-alpha180	0	18	DNA polymerase α
Ribosomal protein L37A, isoform C OS=Drosophila melanogaster GN=RpL37A PE=3 SV=1	M9MRF2_DROME (+1)	RpL37A	0	18
Granny smith, isoform F OS=Drosophila melanogaster GN=grsm PE=1 SV=1	A0A0C4FEI8_DROME (+1)	grsm	21	17
GM12270p OS=Drosophila melanogaster GN=Cct5 PE=1 SV=1	Q7KKI0_DROME	Cct5	19	17
ATP synthase subunit beta, mitochondrial OS=Drosophila melanogaster GN=ATPsynbeta PE=1 SV=3	ATPB_DROME (+2)	ATPsynbeta	18	17
Eukaryotic initiation factor 4B OS=Drosophila melanogaster GN=eIF-4B PE=1 SV=1	Q7PLL3_DROME	eIF-4B	13	17
Elongation factor Tu OS=Drosophila melanogaster GN=EfTuM PE=1 SV=1	A1Z9E3_DROME	EfTuM	10	17
DNA replication licensing factor Mcm5 OS=Drosophila melanogaster GN=Mcm5 PE=1 SV=1	MCM5_DROME	Mcm5	8	17	meiotic cell cycle; resolution of meiotic recombination intermediates; chromosome condensation; DNA endoreduplication; DNA replication initiation
Protein no-on-transient A OS=Drosophila melanogaster GN=nonA PE=1 SV=2	NONA_DROME (+1)	nonA	1	17	mRNA splicing, via spliceosome; visual perception; visual behavior; male courtship behavior, veined wing generated song production; phototaxis; regulation of transcription, DNA-templated
Asparaginyl-tRNA synthetase, isoform A OS=Drosophila melanogaster GN=AsnRS PE=1 SV=1	Q9V434_DROME	AsnRS	2	17	asparaginyl-tRNA aminoacylation
Acyl-CoA synthetase long-chain, isoform J OS=Drosophila melanogaster GN=Acsl PE=1 SV=1	A0A0B4KFE4_DROME (+3)	Acsl	3	17	fat acid metabolism
LD32469p OS=Drosophila melanogaster GN=SC35 PE=1 SV=1	Q9V3T8_DROME	SC35	2	17	regulation of gene expression; regulation of transcriptional start site selection at RNA polymerase II promoter; regulation of alternative mRNA splicing, via spliceosome; regulation of mRNA 3'-end processing
Ribosome production factor 2 homolog OS=Drosophila melanogaster GN=Non3 PE=2 SV=3	RPF2_DROME	Non3	0	17	mitotic spindle assembly; maturation of LSU-rRNA from tricistronic rRNA transcript (SSU-rRNA, 5.8S rRNA, LSU-rRNA); ribosomal large subunit assembly
Enhancer of mRNA-decapping protein 3 OS=Drosophila melanogaster GN=Edc3 PE=1 SV=1	EDC3_DROME	Edc3	0	17	cytoplasmic mRNA processing body assembly; deadenylation-independent decapping of nuclear-transcribed mRNA; mRNA catabolic process.
Translationally controlled tumor protein ortholog, isoform B OS=Drosophila melanogaster GN=Tctp PE=3 SV=1	A0A126GUT1_DROME (+1)	Tctp	8	16
Aldehyde dehydrogenase OS=Drosophila melanogaster GN=Aldh PE=1 SV=1	Q9VLC5_DROME	Aldh	8	16
DNA replication licensing factor Mcm3 OS=Drosophila melanogaster GN=Mcm3 PE=1 SV=1	MCM3_DROME (+1)	Mcm3	9	16
40S ribosomal protein S27 OS=Drosophila melanogaster GN=RpS27 PE=1 SV=1	Q9VBU9_DROME	RpS27	2	16
RNA-binding protein squid OS=Drosophila melanogaster GN=sqd PE=1 SV=3	SQD_DROME	sqd	5	16	involved in the localization and translational regulation of grk mRNA in oogenesis
Bicoid stability factor OS=Drosophila melanogaster GN=bsf PE=1 SV=2	Q9VJ86_DROME	bsf	2	16	regulation of mitochondrial transcription; mitochondrial respiratory chain complex I assembly; mitochondrial respiratory chain complex IV assembly; regulation of mitochondrial mRNA stability; regulation of mitochondrial translation; mitochondrial respiratory chain complex III assembly; positive regulation of oxidative phosphorylation; RNA modification; mitochondrial mRNA polyadenylation; polycist…
FI04483p OS=Drosophila melanogaster GN=CG11414-RA PE=1 SV=1	Q9W149_DROME	CG11414-RA	0	16
Replication factor C 38kD subunit, isoform A OS=Drosophila melanogaster GN=RfC38 PE=1 SV=1	Q9U9Q1_DROME	RfC38	2	16	DNA replication
AT01533p OS=Drosophila melanogaster GN=CG6089 PE=1 SV=2	Q9VKM7_DROME	CG6089	1	16
CG1316 OS=Drosophila melanogaster GN=CG1316 PE=1 SV=2	Q9VZE4_DROME	CG1316	0	16
Nucleolar GTP-binding protein 1 OS=Drosophila melanogaster GN=Non1 PE=1 SV=1	A0A0B4LEY9_DROME (+1)	Non1	0	16	mitotic spindle assembly
RE01471p OS=Drosophila melanogaster GN=Tdrd3 PE=1 SV=1	Q9VUH8_DROME	Tdrd3	0	16	mRNA processing; lateral inhibition
CG4806 OS=Drosophila melanogaster GN=CG4806 PE=1 SV=2	Q9W124_DROME	CG4806	0	16
CG9684 OS=Drosophila melanogaster GN=CG9684 PE=1 SV=2	Q9VHR5_DROME	CG9684	0	16
Sphingosine-1-phosphate lyase OS=Drosophila melanogaster GN=Sply PE=2 SV=1	SGPL_DROME	Sply	0	16	sphingolipid catabolic process; adult somatic muscle development; carboxylic acid metabolic process
Ballchen, isoform B OS=Drosophila melanogaster GN=ball PE=1 SV=1	A4V3G8_DROME (+1)	ball	0	16	Ballchen (Ball) is a nuclear serine/threonine kinase that regulates chromatin organization through phosphorylation of baf. It contributes to stem cell maintenance in various tissues, as well as chromosome condensation and segregation in meiosis.
DNA topoisomerase 3-beta OS=Drosophila melanogaster GN=Top3beta PE=2 SV=2	TOP3B_DROME (+1)	Top3beta	0	16	RNA topoisomerase
SD09427p OS=Drosophila melanogaster GN=U4-U6-60K PE=1 SV=1	Q9VVI0_DROME	U4-U6-60K	0	16	mRNA splicing, via spliceosome
Regulator of nonsense transcripts 1 homolog OS=Drosophila melanogaster GN=Upf1 PE=1 SV=2	RENT1_DROME (+1)	Upf1	0	16	nuclear-transcribed mRNA catabolic process, nonsense-mediated decay; cellular response to hypoxia; positive regulation of nuclear-transcribed mRNA catabolic process, nonsense-mediated decay.
Ribonucleoside-diphosphate reductase large subunit OS=Drosophila melanogaster GN=RnrL PE=1 SV=2	RIR1_DROME	RnrL	19	15
Acinus, isoform A OS=Drosophila melanogaster GN=Acn PE=1 SV=1	Q9VJ12_DROME	Acn	6	15
FI04456p OS=Drosophila melanogaster GN=Rbp2 PE=1 SV=1	Q7KUX7_DROME (+4)	Rbp2	4	15
T-complex protein 1 subunit delta OS=Drosophila melanogaster GN=CG5525 PE=1 SV=1	Q9VK69_DROME	CG5525	7	15
60S ribosomal protein L29 OS=Drosophila melanogaster GN=RpL29 PE=1 SV=1	RL29_DROME	RpL29	3	15
Tudor, isoform B OS=Drosophila melanogaster GN=tud PE=4 SV=1	A0A0B4LG05_DROME	tud	0	15	P granule organization; intracellular mRNA localization; pole cell development; pole plasm assembly; germ cell development.
LD28101p OS=Drosophila melanogaster GN=CG6994 PE=1 SV=1	Q8SY39_DROME	CG6994	0	15
PERQ amino acid-rich with GYF domain-containing protein CG11148 OS=Drosophila melanogaster GN=CG11148 PE=1 SV=2	PERQ1_DROME	CG11148	0	15
RNA-binding protein cabeza OS=Drosophila melanogaster GN=caz PE=2 SV=2	CAZ_DROME	caz	4	15
DNA-directed RNA polymerase II subunit RPB1 OS=Drosophila melanogaster GN=RpII215 PE=3 SV=4	RPB1_DROME	RpII215	0	15
L.2.35Df OS=Drosophila melanogaster GN=l(2)35Df PE=1 SV=1	Q9Y134_DROME	l	0	15
60S ribosomal protein L17 OS=Drosophila melanogaster GN=RpL17 PE=1 SV=1	RL17_DROME (+1)	RpL17	0	15
Lethal(2) giant larvae protein OS=Drosophila melanogaster GN=l(2)gl PE=1 SV=2	L2GL_DROME (+1)	l	0	15
Probable glutamine--tRNA ligase OS=Drosophila melanogaster GN=Aats-gln PE=2 SV=1	SYQ_DROME	Aats-gln	0	15
FI04781p OS=Drosophila melanogaster GN=Nop56 PE=1 SV=1	Q95WY3_DROME	Nop56	2	15
Misshapen, isoform A OS=Drosophila melanogaster GN=msn PE=1 SV=3	Q9W002_DROME	msn	1	15	JAK/STAT
Tailor, isoform C OS=Drosophila melanogaster GN=Tailor PE=1 SV=1	A0A0B4KGN4_DROME (+1)	Tailor	0	15
La protein homolog OS=Drosophila melanogaster GN=La PE=1 SV=2	LA_DROME	La	0	15
Pitchoune, isoform C OS=Drosophila melanogaster GN=pit PE=3 SV=1	A0A0B4LHF7_DROME (+1)	pit	0	15
Ribosomal RNA processing protein 1 homolog OS=Drosophila melanogaster GN=Nnp-1 PE=1 SV=1	RRP1L_DROME	Nnp-1	0	15
Mars, isoform B OS=Drosophila melanogaster GN=mars PE=1 SV=1	E1JH57_DROME (+1)	mars	0	15
NADH dehydrogenase (Ubiquinone) 42 kDa subunit, isoform B OS=Drosophila melanogaster GN=ND-42 PE=1 SV=1	A4V383_DROME (+1)	ND-42	1	15
RNA cytidine acetyltransferase OS=Drosophila melanogaster GN=l(1)G0020 PE=1 SV=2	NAT10_DROME	l	0	15
Adaptor protein complex 2, mu subunit, isoform A OS=Drosophila melanogaster GN=AP-2mu PE=1 SV=1	O62530_DROME	AP-2mu	0	15	endocytosis
Actin related complex p41 subunit OS=Drosophila melanogaster GN=Arpc1 PE=1 SV=1	O97182_DROME	Arpc1	0	15
CG12909 protein OS=Drosophila melanogaster GN=CG12909 PE=1 SV=1	Q7K0D3_DROME	CG12909	0	15
Uncharacterized protein, isoform A OS=Drosophila melanogaster GN=CG31813 PE=4 SV=1	Q8IP68_DROME	CG31813	0	15
Coatomer subunit beta' OS=Drosophila melanogaster GN=beta'COP PE=2 SV=2	COPB2_DROME	beta	22	14
GH01077p OS=Drosophila melanogaster GN=UQCR-C1 PE=1 SV=2	Q9VFF0_DROME	UQCR-C1	12	14
AT27578p OS=Drosophila melanogaster GN=rin PE=1 SV=1	Q9VFT4_DROME	rin	2	14
Alpha-1,4 glucan phosphorylase OS=Drosophila melanogaster GN=GlyP PE=1 SV=1	A4UZZ4_DROME (+1)	GlyP	7	14
Poly(U)-binding-splicing factor half pint OS=Drosophila melanogaster GN=pUf68 PE=1 SV=2	PUF68_DROME	pUf68	7	14
Kismet, isoform C OS=Drosophila melanogaster GN=kis PE=1 SV=1	B7Z002_DROME	kis	0	14
ATP-dependent helicase brm OS=Drosophila melanogaster GN=brm PE=1 SV=2	BRM_DROME (+2)	brm	0	14
eIF4E-Transporter, isoform H OS=Drosophila melanogaster GN=4E-T PE=1 SV=1	L0MLQ9_DROME (+1)	4E-T	0	14
Lethal (2) 37Cc, isoform D OS=Drosophila melanogaster GN=l(2)37Cc PE=1 SV=1	A0A023GQA5_DROME (+1)	l	6	14
RRP12-like protein OS=Drosophila melanogaster GN=CG2691 PE=1 SV=2	RRP12_DROME (+1)	CG2691	0	14
CG1582, isoform A OS=Drosophila melanogaster GN=CG1582 PE=1 SV=2	Q9VZ55_DROME	CG1582	0	14
Oligosaccharyl transferase 3 OS=Drosophila melanogaster GN=OstStt3 PE=1 SV=1	Q9XZ53_DROME	OstStt3	0	14
CG9775, isoform A OS=Drosophila melanogaster GN=CG9775 PE=1 SV=1	Q9VN39_DROME	CG9775	0	14
26S proteasome regulatory complex subunit p97 OS=Drosophila melanogaster GN=Rpn1 PE=1 SV=2	Q9VW54_DROME	Rpn1	4	14
CG8235 OS=Drosophila melanogaster GN=AIMP1 PE=1 SV=1	A1Z7K8_DROME	AIMP1	1	14
Ribosomal protein L37 OS=Drosophila melanogaster GN=RpL37a PE=3 SV=1	M9PH59_DROME (+1)	RpL37a	1	14
Lysine--tRNA ligase OS=Drosophila melanogaster GN=LysRS PE=1 SV=1	Q8SXM8_DROME	LysRS	1	14
Nuclear RNA export factor 1 OS=Drosophila melanogaster GN=sbr PE=1 SV=2	NXF1_DROME	sbr	0	14
CG1737, isoform A OS=Drosophila melanogaster GN=CG1737-RA PE=1 SV=1	Q9VZ00_DROME (+1)	CG1737-RA	0	14
Centrosome-associated zinc finger protein CP190 OS=Drosophila melanogaster GN=Cp190 PE=1 SV=2	CP190_DROME	Cp190	0	14
LD25772p OS=Drosophila melanogaster GN=AIMP2 PE=1 SV=3	Q8T060_DROME	AIMP2	0	14
Putative rRNA methyltransferase OS=Drosophila melanogaster GN=CG8939 PE=1 SV=1	Q9VXK5_DROME	CG8939	0	14
Without children, isoform E OS=Drosophila melanogaster GN=woc PE=1 SV=1	A0A0B4KHZ0_DROME (+3)	woc	0	14
Heterogeneous nuclear ribonucleoprotein K, isoform C OS=Drosophila melanogaster GN=HnRNP-K PE=1 SV=1	A1ZBW0_DROME (+1)	HnRNP-K	1	14
DNA-(apurinic or apyrimidinic site) lyase OS=Drosophila melanogaster GN=Rrp1 PE=1 SV=1	B7YZZ9_DROME (+1)	Rrp1	0	14
Scaffold attachment factor B, isoform B OS=Drosophila melanogaster GN=Saf-B PE=1 SV=2	Q8IMV6_DROME	Saf-B	0	14
CG7518, isoform F OS=Drosophila melanogaster GN=CG7518 PE=1 SV=1	A0A0B4K6G6_DROME (+1)	CG7518	0	14
CG6693, isoform B OS=Drosophila melanogaster GN=CG6693 PE=4 SV=1	A0A0B4KFR1_DROME (+1)	CG6693	0	14
Hyrax OS=Drosophila melanogaster GN=hyx PE=1 SV=1	Q9VHI1_DROME	hyx	0	14
Signal recognition particle 19 kDa protein OS=Drosophila melanogaster GN=Srp19 PE=2 SV=2	SRP19_DROME	Srp19	0	14
Probable aminoacyl tRNA synthase complex-interacting multifunctional protein 2 OS=Drosophila melanogaster GN=CG12304 PE=3 SV=1	AIMP2_DROME	CG12304	0	14
Enolase, isoform F OS=Drosophila melanogaster GN=Eno PE=1 SV=1	E1JHR5_DROME (+1)	Eno	27	13
GST-containing FLYWCH zinc-finger protein OS=Drosophila melanogaster GN=gfzf PE=1 SV=1	Q6NP69_DROME	gfzf	17	13
LD47396p OS=Drosophila melanogaster GN=Tcp-1eta PE=1 SV=2	Q9VHL2_DROME	Tcp-1eta	17	13
GH13725p OS=Drosophila melanogaster GN=Tcp-1zeta PE=1 SV=1	Q9VXQ5_DROME	Tcp-1zeta	13	13
Protein phosphatase PP2A 55 kDa regulatory subunit OS=Drosophila melanogaster GN=tws PE=2 SV=1	2ABA_DROME (+1)	tws	5	13
Succinyl-CoA ligase subunit beta OS=Drosophila melanogaster GN=skap PE=1 SV=1	A0A0B4JCW4_DROME (+3)	skap	6	13
Caprin homolog OS=Drosophila melanogaster GN=Capr PE=1 SV=1	CAPR1_DROME (+1)	Capr	1	13
Precursor RNA processing 3, isoform A OS=Drosophila melanogaster GN=Prp3 PE=1 SV=1	Q9VW52_DROME	Prp3	0	13
Held out wings, isoform D OS=Drosophila melanogaster GN=how PE=1 SV=1	B3DNL7_DROME (+2)	how	2	13
Lysine-specific demethylase lid OS=Drosophila melanogaster GN=lid PE=1 SV=1	KDM5_DROME (+1)	lid	0	13
Inner centromere protein, isoform A OS=Drosophila melanogaster GN=Incenp PE=1 SV=1	Q7JRJ9_DROME	Incenp	0	13
Golgi complex-localized glycoprotein 1, isoform A OS=Drosophila melanogaster GN=Glg1 PE=1 SV=2	Q9VP27_DROME	Glg1	0	13
Partner of Y14 and mago OS=Drosophila melanogaster GN=Pym PE=1 SV=1	PYM_DROME	Pym	0	13
CG4452, isoform A OS=Drosophila melanogaster GN=CG4452 PE=1 SV=1	Q9VSW7_DROME	CG4452	0	13
Mitochondrial ribosomal protein L2 OS=Drosophila melanogaster GN=mRpL2 PE=1 SV=1	Q9VTF8_DROME	mRpL2	0	13
LD21404p OS=Drosophila melanogaster GN=mRpL16 PE=1 SV=1	Q9W547_DROME	mRpL16	0	13
Probable small nuclear ribonucleoprotein Sm D2 OS=Drosophila melanogaster GN=SmD2 PE=1 SV=1	SMD2_DROME	SmD2	0	13
CG2982, isoform B OS=Drosophila melanogaster GN=CG2982 PE=1 SV=1	E2QD64_DROME (+1)	CG2982	0	13
LD41209p OS=Drosophila melanogaster GN=Prp31 PE=1 SV=1	Q9VUM1_DROME	Prp31	0	13
Glutamine synthetase OS=Drosophila melanogaster GN=Gs1 PE=1 SV=1	E1JHQ1_DROME (+1)	Gs1	12	12
39 kDa FK506-binding nuclear protein OS=Drosophila melanogaster GN=FK506-bp1 PE=1 SV=2	FKB39_DROME	FK506-bp1	7	12
Profilin OS=Drosophila melanogaster GN=chic PE=3 SV=1	M9NEU5_DROME (+1)	chic	8	12
Pyruvate carboxylase OS=Drosophila melanogaster GN=PCB PE=1 SV=1	Q0E9E2_DROME (+1)	PCB	5	12
Ribosomal protein S10b, isoform D OS=Drosophila melanogaster GN=RpS10b PE=1 SV=1	M9NEQ9_DROME (+1)	RpS10b	10	12
Pixie, isoform A OS=Drosophila melanogaster GN=pix PE=1 SV=1	Q9VSS1_DROME	pix	5	12
Ribosome biogenesis protein BRX1 homolog OS=Drosophila melanogaster GN=CG11583 PE=2 SV=2	BRX1_DROME	CG11583	0	12
LP08774p OS=Drosophila melanogaster GN=Usp14 PE=1 SV=1	Q9VKZ8_DROME	Usp14	5	12
GTP-binding protein 128up OS=Drosophila melanogaster GN=128up PE=2 SV=2	128UP_DROME	128up	2	12
FI21437p1 OS=Drosophila melanogaster GN=eIF5B PE=1 SV=2	Q9VZP5_DROME	eIF5B	0	12
Sc2 OS=Drosophila melanogaster GN=Sc2 PE=1 SV=1	Q9VZL3_DROME	Sc2	0	12
Ribosomal protein S26, isoform D OS=Drosophila melanogaster GN=RpS26 PE=4 SV=1	M9PG47_DROME (+1)	RpS26	1	12
Lamin-B receptor OS=Drosophila melanogaster GN=LBR PE=1 SV=1	LBR_DROME	LBR	1	12
Relative of woc, isoform C OS=Drosophila melanogaster GN=row PE=1 SV=1	A0A0B4KER0_DROME (+1)	row	0	12
Ribosomal protein S30, isoform A OS=Drosophila melanogaster GN=RpS30 PE=1 SV=1	Q9VDH8_DROME	RpS30	1	12
Eukaryotic translation initiation factor 4E OS=Drosophila melanogaster GN=eIF-4E PE=1 SV=1	IF4E_DROME (+1)	eIF-4E	0	12
IP16805p OS=Drosophila melanogaster GN=RpL7-like PE=1 SV=2	Q9VKC1_DROME	RpL7-like	0	12
Brahma associated protein 155 kDa OS=Drosophila melanogaster GN=mor PE=1 SV=3	Q9VF03_DROME	mor	0	12
AT27789p OS=Drosophila melanogaster GN=glo PE=1 SV=1	Q9VGH5_DROME	glo	0	12
LD23102p OS=Drosophila melanogaster GN=zf30C PE=1 SV=2	Q9VL91_DROME	zf30C	0	12
CG5214 OS=Drosophila melanogaster GN=CG5214 PE=1 SV=1	Q9VGQ1_DROME	CG5214	1	12
FI18812p1 OS=Drosophila melanogaster GN=Unr PE=1 SV=1	B7Z0E2_DROME	Unr	0	12
Serine/threonine-protein phosphatase alpha-2 isoform OS=Drosophila melanogaster GN=Pp1-87B PE=1 SV=1	PP12_DROME	Pp1-87B	0	12
GrpE protein homolog, mitochondrial OS=Drosophila melanogaster GN=Roe1 PE=2 SV=2	GRPE_DROME	Roe1	18	11
Ubiquitin activating enzyme 1, isoform C OS=Drosophila melanogaster GN=Uba1 PE=1 SV=1	A0A0B4KF46_DROME (+1)	Uba1	13	11
40S ribosomal protein S21 OS=Drosophila melanogaster GN=RpS21 PE=1 SV=1	M9PEA6_DROME (+1)	RpS21	11	11
CG6767, isoform F OS=Drosophila melanogaster GN=CG6767 PE=1 SV=1	M9PEP5_DROME (+5)	CG6767	8	11
CG6523 OS=Drosophila melanogaster GN=CG6523 PE=1 SV=1	Q9VJZ6_DROME	CG6523	11	11
ATP-dependent 6-phosphofructokinase OS=Drosophila melanogaster GN=Pfk PE=2 SV=2	PFKA_DROME	Pfk	6	11
Histone H2A OS=Drosophila melanogaster GN=His2Av PE=3 SV=1	A0A0B4KH25_DROME (+1)	His2Av	5	11
Muscle LIM protein at 84B, isoform B OS=Drosophila melanogaster GN=Mlp84B PE=1 SV=1	A4V2J1_DROME (+1)	Mlp84B	5	11
Ataxin-2 homolog OS=Drosophila melanogaster GN=Atx2 PE=1 SV=1	ATX2_DROME	Atx2	1	11
Uncharacterized protein, isoform A OS=Drosophila melanogaster GN=LeuRS PE=1 SV=2	Q9VQR8_DROME	LeuRS	1	11
Valyl-tRNA synthetase, isoform C OS=Drosophila melanogaster GN=ValRS PE=1 SV=1	A0A0B4KF06_DROME (+1)	ValRS	1	11
Protein kinase N, isoform F OS=Drosophila melanogaster GN=Pkn PE=1 SV=1	A1Z7T2_DROME (+2)	Pkn	0	11
Uncharacterized protein, isoform C OS=Drosophila melanogaster GN=CG42724 PE=1 SV=1	A0A0B4KFB8_DROME	CG42724	0	11
39S ribosomal protein L11, mitochondrial OS=Drosophila melanogaster GN=mRpL11 PE=1 SV=1	RM11_DROME	mRpL11	0	11
Translation factor waclaw, mitochondrial OS=Drosophila melanogaster GN=waw PE=3 SV=2	GUF1_DROME	waw	0	11
Unc-115a, isoform H OS=Drosophila melanogaster GN=Unc-115a PE=1 SV=1	A0A0B4LGY0_DROME (+7)	Unc-115a	0	11
Calcium/calmodulin-dependent protein kinase II, isoform C OS=Drosophila melanogaster GN=CaMKII PE=1 SV=1	A4V133_DROME (+4)	CaMKII	0	11
Pabp2, isoform B OS=Drosophila melanogaster GN=Pabp2 PE=1 SV=1	E2QC83_DROME (+1)	Pabp2	0	11
RE73736p OS=Drosophila melanogaster GN=spoon PE=1 SV=1	Q7KVW1_DROME (+1)	spoon	0	11
Burgundy, isoform B OS=Drosophila melanogaster GN=bur PE=1 SV=3	Q9VIE7_DROME	bur	1	11
CG4849 OS=Drosophila melanogaster GN=CG4849 PE=1 SV=1	Q9VAX8_DROME	CG4849	0	11
CG6937 OS=Drosophila melanogaster GN=CG6937 PE=1 SV=1	Q9VCY1_DROME	CG6937	0	11
Protein tumorous imaginal discs, mitochondrial OS=Drosophila melanogaster GN=l(2)tid PE=1 SV=2	TID_DROME	l	0	11
Heterogeneous nuclear ribonucleoprotein at 98DE, isoform C OS=Drosophila melanogaster GN=Hrb98DE PE=1 SV=1	A4V3J5_DROME (+2)	Hrb98DE	2	11
Acetyl-CoA carboxylase, isoform A OS=Drosophila melanogaster GN=ACC PE=1 SV=1	A1Z784_DROME	ACC	0	11
RE01590p OS=Drosophila melanogaster GN=CG13126 PE=1 SV=1	Q9VL60_DROME	CG13126	0	11
Structural maintenance of chromosomes protein OS=Drosophila melanogaster GN=SMC1 PE=1 SV=1	Q9VCD8_DROME	SMC1	0	10
Vacuolar H[+]-ATPase 55kD subunit, isoform C OS=Drosophila melanogaster GN=Vha55 PE=1 SV=1	E1JIJ5_DROME (+1)	Vha55	17	10
Succinate dehydrogenase [ubiquinone] flavoprotein subunit, mitochondrial OS=Drosophila melanogaster GN=SdhA PE=2 SV=3	SDHA_DROME	SdhA	17	10
Heat shock protein cognate 5, isoform B OS=Drosophila melanogaster GN=Hsc70-5 PE=3 SV=1	A0A0B4LFD2_DROME (+1)	Hsc70-5	12	10
Structural maintenance of chromosomes protein OS=Drosophila melanogaster GN=glu PE=1 SV=1	Q9V3A7_DROME	glu	0	10
V-type proton ATPase subunit D 1 OS=Drosophila melanogaster GN=Vha36-1 PE=2 SV=1	VATD1_DROME	Vha36-1	6	10
Hyperplastic discs, isoform B OS=Drosophila melanogaster GN=hyd PE=1 SV=1	A0A0B4LGZ6_DROME (+1)	hyd	0	10
RuvB-like helicase 1 OS=Drosophila melanogaster GN=pont PE=1 SV=1	RUVB1_DROME	pont	6	10
Elongator complex protein 1 OS=Drosophila melanogaster GN=Elp1 PE=1 SV=1	A0A0B4KFR6_DROME (+1)	Elp1	0	10
CG2051, isoform A OS=Drosophila melanogaster GN=CG2051 PE=1 SV=1	Q0KIB3_DROME	CG2051	3	10
Chondrocyte-derived ezrin-like domain containing protein ortholog, isoform F OS=Drosophila melanogaster GN=Cdep PE=1 SV=1	A0A0C4DHA1_DROME (+1)	Cdep	0	10
CG6701, isoform B OS=Drosophila melanogaster GN=CG6701 PE=1 SV=2	A1Z9K0_DROME	CG6701	0	10
Circadian trip, isoform E OS=Drosophila melanogaster GN=ctrip PE=1 SV=1	A0A0B4JCV6_DROME (+8)	ctrip	0	10
Rrp6, isoform B OS=Drosophila melanogaster GN=Rrp6 PE=1 SV=3	Q9VFF3_DROME	Rrp6	0	10
Rrp6, isoform B OS=Drosophila melanogaster GN=Rrp6 PE=1 SV=3	Q9VAJ2_DROME	Bub3	0	10
Brahma associated protein 55kD OS=Drosophila melanogaster GN=Bap55 PE=1 SV=1	Q7K012_DROME	Bap55	1	10
Importin subunit alpha OS=Drosophila melanogaster GN=Pen PE=1 SV=2	IMA_DROME	Pen	2	10
Cullin homolog 1 OS=Drosophila melanogaster GN=Cul1 PE=1 SV=2	CUL1_DROME	Cul1	0	10
CG8478, isoform D OS=Drosophila melanogaster GN=CG8478 PE=1 SV=1	E1JIH4_DROME (+2)	CG8478	0	10
Eukaryotic translation initiation factor 2D OS=Drosophila melanogaster GN=eIF2D PE=1 SV=1	Q9NG60_DROME	eIF2D	0	10
Twenty-four, isoform B OS=Drosophila melanogaster GN=tyf PE=1 SV=1	Q9W4M7_DROME	tyf	0	10
Probable ATP-dependent RNA helicase CG8611 OS=Drosophila melanogaster GN=CG8611 PE=1 SV=1	Y8611_DROME	CG8611	0	10
RE39606p OS=Drosophila melanogaster GN=Rsf1 PE=1 SV=1	Q8SYR3_DROME (+1)	Rsf1	2	10
CG8043 OS=Drosophila melanogaster GN=CG8043 PE=1 SV=1	Q9VHN4_DROME	CG8043	1	10
Flap endonuclease 1 OS=Drosophila melanogaster GN=Fen1 PE=2 SV=1	FEN1_DROME	Fen1	0	10
CG7903, isoform B OS=Drosophila melanogaster GN=CG7903 PE=1 SV=1	A0A0B4KI59_DROME (+1)	CG7903	0	10
FI17817p1 OS=Drosophila melanogaster GN=Tango5 PE=1 SV=1	Q9W2S1_DROME	Tango5	0	10
39S ribosomal protein L19, mitochondrial OS=Drosophila melanogaster GN=mRpL19 PE=2 SV=1	RM19_DROME	mRpL19	0	10
MBD-R2 OS=Drosophila melanogaster GN=MBD-R2 PE=1 SV=2	Q9VGA4_DROME	MBD-R2	0	10
eIF2B-gamma OS=Drosophila melanogaster GN=eIF2B-gamma PE=1 SV=1	A1ZA22_DROME	eIF2B-gamma	0	10
Atypical protein kinase C OS=Drosophila melanogaster GN=aPKC PE=1 SV=1	APKC_DROME	aPKC	0	10
Eukaryotic translation initiation factor 5 OS=Drosophila melanogaster GN=eIF5 PE=1 SV=1	IF5_DROME	eIF5	0	10
Pescadillo homolog OS=Drosophila melanogaster GN=CG4364 PE=1 SV=1	PESC_DROME	CG4364	0	10
eIF2B-delta, isoform B OS=Drosophila melanogaster GN=eIF2B-delta PE=1 SV=1	Q0E8X6_DROME	eIF2B-delta	0	10
Haywire, isoform B OS=Drosophila melanogaster GN=hay PE=1 SV=1	B7Z0G1_DROME (+1)	hay	0	10
Tubulin gamma chain OS=Drosophila melanogaster GN=gammaTub37C PE=3 SV=1	M9PDN9_DROME (+1)	gammaTub37C	0	10
CG6015 OS=Drosophila melanogaster GN=CG6015 PE=1 SV=1	Q9VD52_DROME	CG6015	0	10
FI04424p OS=Drosophila melanogaster GN=CG17593-RA PE=1 SV=1	Q9VQR9_DROME	CG17593-RA	0	10
Serine/threonine-protein phosphatase OS=Drosophila melanogaster GN=Pp1alpha-96A PE=3 SV=1	A0A0B4KHS9_DROME (+1)	Pp1alpha-96A	0	10
CG8258 OS=Drosophila melanogaster GN=CG8258 PE=1 SV=1	Q7K3J0_DROME	CG8258	14	9
Apolipophorins OS=Drosophila melanogaster GN=Rfabg PE=1 SV=2	APLP_DROME (+1)	Rfabg	6	9
Catalase OS=Drosophila melanogaster GN=Cat PE=1 SV=2	CATA_DROME	Cat	11	9
HL08109p OS=Drosophila melanogaster GN=yip2 PE=1 SV=1	Q9VL70_DROME	yip2	9	9
Myb-interacting protein 120, isoform B OS=Drosophila melanogaster GN=mip120 PE=1 SV=1	E1JH59_DROME (+1)	mip120	0	9
Uncharacterized protein, isoform A OS=Drosophila melanogaster GN=CG10638 PE=1 SV=1	Q9VTY2_DROME	CG10638	9	9
CG1416, isoform A OS=Drosophila melanogaster GN=CG1416 PE=1 SV=2	Q9V9Q4_DROME	CG1416	5	9
Bacchus, isoform A OS=Drosophila melanogaster GN=Bacc PE=1 SV=1	Q9VQF7_DROME	Bacc	7	9
DNA replication licensing factor Mcm7 OS=Drosophila melanogaster GN=Mcm7 PE=1 SV=1	MCM7_DROME	Mcm7	1	9
Eukaryotic translation initiation factor 3 subunit L OS=Drosophila melanogaster GN=CG5642 PE=2 SV=1	EIF3L_DROME	CG5642	5	9
CG7834, isoform A OS=Drosophila melanogaster GN=CG7834 PE=1 SV=1	Q0KHZ6_DROME	CG7834	5	9
FI07923p OS=Drosophila melanogaster GN=Karybeta3 PE=1 SV=1	Q9VN44_DROME	Karybeta3	3	9
ATP-citrate synthase OS=Drosophila melanogaster GN=ATPCL PE=1 SV=1	Q7KN85_DROME	ATPCL	3	9
ATP synthase subunit O, mitochondrial OS=Drosophila melanogaster GN=ATPsynO PE=2 SV=2	ATPO_DROME	ATPsynO	5	9
A kinase anchor protein 200, isoform D OS=Drosophila melanogaster GN=Akap200 PE=1 SV=1	Q86BM5_DROME (+1)	Akap200	5	9
Uncharacterized protein CG1785 OS=Drosophila melanogaster GN=CG1785 PE=2 SV=1	GSCR2_DROME	CG1785	0	9
No circadian temperature entrainment, isoform D OS=Drosophila melanogaster GN=nocte PE=1 SV=1	M9PE74_DROME (+1)	nocte	1	9
Aspartyl-tRNA synthetase, isoform A OS=Drosophila melanogaster GN=AspRS PE=1 SV=1	Q7K0E6_DROME	AspRS	0	9
DNA-directed RNA polymerase subunit beta OS=Drosophila melanogaster GN=RpII140 PE=3 SV=1	A0A0B4LI86_DROME (+1)	RpII140	0	9
Mini spindles, isoform E OS=Drosophila melanogaster GN=msps PE=1 SV=1	A0A0B4K664_DROME (+3)	msps	0	9
Ribosomal protein S29, isoform B OS=Drosophila melanogaster GN=RpS29 PE=1 SV=1	A0A0C4DHE8_DROME (+1)	RpS29	3	9
Kinesin light chain OS=Drosophila melanogaster GN=Klc PE=1 SV=1	KLC_DROME (+2)	Klc	1	9
Protein diaphanous OS=Drosophila melanogaster GN=dia PE=2 SV=2	DIA_DROME (+2)	dia	0	9
Discs overgrown, isoform D OS=Drosophila melanogaster GN=dco PE=3 SV=1	A0A0B4KHX3_DROME (+1)	dco	0	9
Probable rRNA-processing protein EBP2 homolog OS=Drosophila melanogaster GN=CG1542 PE=2 SV=1	EBP2_DROME	CG1542	0	9
DNA-directed RNA polymerase I subunit RPA1 OS=Drosophila melanogaster GN=RpI1 PE=1 SV=2	RPA1_DROME	RpI1	0	9
NADH dehydrogenase (Ubiquinone) 39 kDa subunit, isoform A OS=Drosophila melanogaster GN=ND-39 PE=1 SV=1	Q9VPE2_DROME	ND-39	2	9
Failed axon connections OS=Drosophila melanogaster GN=fax PE=1 SV=1	FAXC_DROME (+1)	fax	1	9
B52, isoform O OS=Drosophila melanogaster GN=B52 PE=4 SV=1	A0A0C4DHG5_DROME	B52	1	9
LD46175p OS=Drosophila melanogaster GN=sea PE=1 SV=1	Q7KSQ0_DROME	sea	0	9
Caper, isoform A OS=Drosophila melanogaster GN=Caper PE=1 SV=1	Q9VM49_DROME	Caper	0	9
ATP-dependent RNA helicase Ddx1 OS=Drosophila melanogaster GN=Ddx1 PE=2 SV=1	DDX1_DROME	Ddx1	0	9
Dis3, isoform A OS=Drosophila melanogaster GN=Dis3 PE=1 SV=1	Q9VC93_DROME	Dis3	0	9
GH03795p OS=Drosophila melanogaster GN=CG18178 PE=1 SV=1	Q9VT38_DROME	CG18178	0	9
FI04459p OS=Drosophila melanogaster GN=CG13900-RA PE=1 SV=2	Q9W0M7_DROME	CG13900-RA	0	9
EG:115C2.4 protein OS=Drosophila melanogaster GN=SkpA PE=1 SV=1	O77430_DROME	SkpA	2	9
Methionine aminopeptidase 2 OS=Drosophila melanogaster GN=und PE=1 SV=1	Q9VL89_DROME	und	1	9
CG9143 OS=Drosophila melanogaster GN=CG9143 PE=1 SV=1	Q6NQY9_DROME	CG9143	0	9
Kinesin-like protein OS=Drosophila melanogaster GN=pav PE=1 SV=1	Q9VZF5_DROME	pav	0	9
Interleukin enhancer-binding factor 2 homolog OS=Drosophila melanogaster GN=CG5641 PE=2 SV=1	ILF2_DROME	CG5641	0	9
U2 small nuclear riboprotein auxiliary factor 50, isoform B OS=Drosophila melanogaster GN=U2af50 PE=4 SV=1	M9NF89_DROME	U2af50	0	9
Unkempt, isoform C OS=Drosophila melanogaster GN=unk PE=4 SV=1	A0A0B4K6Y4_DROME (+4)	unk	0	9
Probable N-acetyltransferase san OS=Drosophila melanogaster GN=san PE=1 SV=1	SAN_DROME	san	0	9
Adaptor protein complex 1, mu subunit OS=Drosophila melanogaster GN=AP-1mu PE=1 SV=1	O62531_DROME	AP-1mu	0	9
GH05406p OS=Drosophila melanogaster GN=mRpS30 PE=1 SV=1	Q9VXP3_DROME	mRpS30	0	9
Mitochondrial ribosomal protein L3 OS=Drosophila melanogaster GN=mRpL3 PE=1 SV=2	Q9VXQ0_DROME	mRpL3	0	9
RRP15-like protein OS=Drosophila melanogaster GN=CG3817 PE=1 SV=1	RRP15_DROME	CG3817	0	9
Lethal (3) neo38, isoform L OS=Drosophila melanogaster GN=l(3)neo38 PE=1 SV=1	A0A0B4KGA3_DROME (+2)	l	0	9
Coatomer subunit gamma OS=Drosophila melanogaster GN=gammaCOP PE=1 SV=1	A0A0B4KHL2_DROME (+1)	gammaCOP	0	9
Shibire, isoform F OS=Drosophila melanogaster GN=shi PE=1 SV=1	A4V4I8_DROME (+4)	shi	0	9
EG:100G10.3 protein OS=Drosophila melanogaster GN=eIF2B-beta PE=1 SV=1	O76863_DROME	eIF2B-beta	0	9
Mitochondrial ribosomal protein S23 OS=Drosophila melanogaster GN=mRpS23 PE=1 SV=1	Q8IP62_DROME	mRpS23	0	9
LD28068p OS=Drosophila melanogaster GN=CG17454 PE=1 SV=1	Q95RI7_DROME	CG17454	0	9
LD16340p OS=Drosophila melanogaster GN=Nsun5 PE=1 SV=1	Q9VDZ4_DROME	Nsun5	0	9
EIF2B-epsilon protein OS=Drosophila melanogaster GN=eIF2B-epsilon PE=1 SV=1	Q9W541_DROME	eIF2B-epsilon	0	9
Eukaryotic initiation factor 4A-III OS=Drosophila melanogaster GN=eIF4AIII PE=1 SV=1	IF4A3_DROME	eIF4AIII	2	9
LD24662p OS=Drosophila melanogaster GN=Tango4 PE=1 SV=1	Q9VYQ9_DROME	Tango4	0	9
A kinase anchor protein 200, isoform B OS=Drosophila melanogaster GN=Akap200 PE=1 SV=1	Q8IPF5_DROME	Akap200	5	9
Glucose-6-phosphate isomerase OS=Drosophila melanogaster GN=Pgi PE=2 SV=2	G6PI_DROME	Pgi	34	8
CG6084, isoform A OS=Drosophila melanogaster GN=CG6084 PE=1 SV=2	Q9VTK9_DROME	CG6084	20	8
Microtubule-associated protein Jupiter OS=Drosophila melanogaster GN=Jupiter PE=1 SV=2	JUPIT_DROME	Jupiter	14	8
CG6180 OS=Drosophila melanogaster GN=CG6180 PE=1 SV=2	Q9VK60_DROME	CG6180	10	8
Superoxide dismutase OS=Drosophila melanogaster GN=Sod2 PE=3 SV=1	A0A0B4LGQ1_DROME (+1)	Sod2	10	8
Multiprotein bridging factor 1, isoform E OS=Drosophila melanogaster GN=mbf1 PE=1 SV=1	M9PFR6_DROME (+1)	mbf1	7	8
Elongation factor 1 beta, isoform C OS=Drosophila melanogaster GN=Ef1beta PE=3 SV=1	A0A0B4LFL3_DROME (+1)	Ef1beta	9	8
Arginine methyltransferase 1 OS=Drosophila melanogaster GN=Art1 PE=1 SV=1	Q9VGW7_DROME	Art1	6	8
MIP16230p OS=Drosophila melanogaster GN=Vha68-2 PE=1 SV=1	A4V0N4_DROME (+1)	Vha68-2	4	8
Rho-associated protein kinase OS=Drosophila melanogaster GN=Rok PE=1 SV=1	Q9VXE3_DROME (+2)	Rok	0	8
14-3-3 protein epsilon OS=Drosophila melanogaster GN=14-3-3epsilon PE=1 SV=2	1433E_DROME	14-3-3epsilon	5	8
Hsc70Cb, isoform G OS=Drosophila melanogaster GN=Hsc70Cb PE=1 SV=1	M9MSL3_DROME (+1)	Hsc70Cb	6	8
Uncharacterized protein OS=Drosophila melanogaster GN=CG42232 PE=1 SV=1	B7Z0I8_DROME	CG42232	0	8
Aconitate hydratase, mitochondrial OS=Drosophila melanogaster GN=Acon PE=1 SV=2	Q9VIE8_DROME	Acon	8	8
Pyruvate dehydrogenase E1 component subunit alpha OS=Drosophila melanogaster GN=l(1)G0334 PE=1 SV=1	Q7KVX1_DROME (+1)	l	6	8
BcDNA.LD27873 OS=Drosophila melanogaster GN=Nab2 PE=1 SV=1	Q9V3H9_DROME	Nab2	1	8
Polychaetoid, isoform J OS=Drosophila melanogaster GN=pyd PE=1 SV=4	Q9VHK1_DROME	pyd	0	8
FI05376p OS=Drosophila melanogaster GN=pea PE=1 SV=1	A1Z9L3_DROME	pea	0	8
FACT complex subunit spt16 OS=Drosophila melanogaster GN=dre4 PE=1 SV=2	SPT16_DROME	dre4	0	8
GM13959p OS=Drosophila melanogaster GN=Ip259 PE=1 SV=1	O76994_DROME	Ip259	0	8
CG5726 OS=Drosophila melanogaster GN=CG5726 PE=1 SV=1	Q7JRH5_DROME	CG5726	0	8
Putative ATP synthase subunit f, mitochondrial OS=Drosophila melanogaster GN=CG4692 PE=3 SV=1	ATPK_DROME	CG4692	5	8
RE15579p OS=Drosophila melanogaster GN=tyn PE=2 SV=1	Q8MS37_DROME	tyn	2	8
LD20211p OS=Drosophila melanogaster GN=Tudor-SN PE=1 SV=1	Q9W0S7_DROME	Tudor-SN	1	8
Lamin Dm0 OS=Drosophila melanogaster GN=Lam PE=1 SV=4	LAM0_DROME (+1)	Lam	1	8
Transcription termination factor 2 OS=Drosophila melanogaster GN=lds PE=1 SV=2	TTF2_DROME	lds	0	8
Dicer-2, isoform B OS=Drosophila melanogaster GN=Dcr-2 PE=1 SV=1	A0A0B4LFK8_DROME (+1)	Dcr-2	0	8	RNAi
CG4611 OS=Drosophila melanogaster GN=CG4611 PE=1 SV=1	Q9VRJ7_DROME	CG4611	0	8
RNA-binding protein 1 OS=Drosophila melanogaster GN=Rbp1 PE=2 SV=3	RBP1_DROME	Rbp1	3	8
Probable histone-binding protein Caf1 OS=Drosophila melanogaster GN=Caf1 PE=1 SV=1	CAF1_DROME	Caf1	2	8
LD34461p OS=Drosophila melanogaster GN=Tom20 PE=1 SV=1	Q95RF6_DROME	Tom20	1	8
Casein kinase ialpha, isoform D OS=Drosophila melanogaster GN=CkIalpha PE=1 SV=1	E1JJI5_DROME (+1)	CkIalpha	1	8
Uncharacterized protein OS=Drosophila melanogaster GN=CG32409 PE=1 SV=2	Q8I937_DROME	CG32409	0	8
Shuttle craft, isoform D OS=Drosophila melanogaster GN=stc PE=1 SV=1	M9PD57_DROME (+2)	stc	0	8
Uncharacterized protein, isoform A OS=Drosophila melanogaster GN=CG11164 PE=1 SV=1	Q9VYA4_DROME	CG11164	0	8
Ef1alpha-like factor, isoform A OS=Drosophila melanogaster GN=Elf PE=1 SV=1	Q9VK85_DROME	Elf	2	8
CG4164 OS=Drosophila melanogaster GN=CG4164 PE=1 SV=1	Q9VPQ2_DROME	CG4164	0	8
Uncharacterized protein OS=Drosophila melanogaster GN=CG12288 PE=1 SV=1	Q9VJG2_DROME	CG12288	0	8
LD09531p OS=Drosophila melanogaster GN=Larp7 PE=1 SV=1	Q9W362_DROME	Larp7	0	8
Ribosomal RNA-processing protein 8 OS=Drosophila melanogaster GN=CG7137 PE=1 SV=1	RRP8_DROME	CG7137	0	8
CG3595 OS=Drosophila melanogaster GN=sqh PE=1 SV=1	F6J1D0_DROME (+1)	sqh	2	8
X16, isoform B OS=Drosophila melanogaster GN=x16 PE=1 SV=1	M9PC85_DROME (+1)	x16	1	8
BcDNA.LD23634 OS=Drosophila melanogaster GN=BcDNA.LD23634 PE=1 SV=1	Q9V3Y5_DROME	BcDNA	1	8
Tousled-like kinase, isoform I OS=Drosophila melanogaster GN=Tlk PE=1 SV=1	B7Z120_DROME (+6)	Tlk	0	8
Nucleolar protein 6 OS=Drosophila melanogaster GN=Mat89Ba PE=1 SV=1	NOL6_DROME	Mat89Ba	0	8
GH07821p OS=Drosophila melanogaster GN=mRpS22 PE=1 SV=1	Q9VAY9_DROME	mRpS22	0	8
GM03767p OS=Drosophila melanogaster GN=mRpL12 PE=1 SV=1	Q9VSR5_DROME	mRpL12	0	8
CG8142 OS=Drosophila melanogaster GN=CG8142 PE=1 SV=2	Q9VX15_DROME	CG8142	0	8
Protein wech OS=Drosophila melanogaster GN=wech PE=1 SV=2	WECH_DROME	wech	0	8
Varicose, isoform E OS=Drosophila melanogaster GN=vari PE=1 SV=1	M9PDB2_DROME (+2)	vari	1	8
Eukaryotic translation initiation factor 6 OS=Drosophila melanogaster GN=eIF6 PE=2 SV=3	IF6_DROME	eIF6	1	8
Actin-related protein 2/3 complex subunit 2 OS=Drosophila melanogaster GN=Arpc2 PE=2 SV=2	ARPC2_DROME (+1)	Arpc2	0	8
DNA replication licensing factor Mcm2 OS=Drosophila melanogaster GN=Mcm2 PE=1 SV=1	MCM2_DROME	Mcm2	0	8
Protein Peter pan OS=Drosophila melanogaster GN=ppan PE=1 SV=1	PPAN_DROME	ppan	0	8
Kinesin-like protein Klp61F OS=Drosophila melanogaster GN=Klp61F PE=1 SV=2	KL61_DROME	Klp61F	0	8
Beag OS=Drosophila melanogaster GN=beag PE=1 SV=1	Q9VHH8_DROME	beag	0	8
Mitochondrial ribosomal protein L48, isoform A OS=Drosophila melanogaster GN=mRpL48 PE=1 SV=1	Q9VQ35_DROME	mRpL48	0	8
IP04417p OS=Drosophila melanogaster GN=CG15019 PE=1 SV=1	Q9VZC8_DROME	CG15019	0	8
Probable 39S ribosomal protein L45, mitochondrial OS=Drosophila melanogaster GN=mRpL45 PE=2 SV=1	RM45_DROME	mRpL45	0	8
Probable U2 small nuclear ribonucleoprotein A' OS=Drosophila melanogaster GN=U2A PE=1 SV=1	RU2A_DROME	U2A	0	8
Ubiquitin carboxyl-terminal hydrolase 36 OS=Drosophila melanogaster GN=scny PE=1 SV=3	UBP36_DROME	scny	0	8
DnaJ protein homolog 1 OS=Drosophila melanogaster GN=DnaJ-1 PE=1 SV=3	DNAJ1_DROME (+1)	DnaJ-1	0	8
Nuclear RNA export factor 2 OS=Drosophila melanogaster GN=nxf2 PE=2 SV=1	NXF2_DROME	nxf2	0	8
Chromatin-linked adaptor for MSL proteins, isoform A OS=Drosophila melanogaster GN=Jupiter PE=1 SV=1	Q9V9N4_DROME	Jupiter	0	8
LD41392p OS=Drosophila melanogaster GN=Ppox PE=1 SV=1	Q9VC52_DROME	Ppox	0	8
Rbp1-like, isoform B OS=Drosophila melanogaster GN=Rbp1-like PE=1 SV=1	M9MS48_DROME (+1)	Rbp1-like	0	8
Decapping protein 2, isoform E OS=Drosophila melanogaster GN=DCP2 PE=1 SV=1	Q5U127_DROME (+1)	DCP2	22	7
Uncharacterized protein OS=Drosophila melanogaster GN=CG13561 PE=4 SV=3	Q9W1J6_DROME	CG13561	3	7
Glycoprotein 93 OS=Drosophila melanogaster GN=Gp93 PE=1 SV=1	Q9VAY2_DROME	Gp93	4	7
Nucleosome remodeling factor-38kD, isoform C OS=Drosophila melanogaster GN=Nurf-38 PE=1 SV=1	A0A0B4K7G9_DROME (+1)	Nurf-38	14	7
Protein disulfide-isomerase (Fragment) OS=Drosophila melanogaster GN=ERp60 PE=1 SV=1	Q3YMU0_DROME	ERp60	17	7
FK506-binding protein 59 OS=Drosophila melanogaster GN=FKBP59 PE=1 SV=1	FKB59_DROME (+1)	FKBP59	10	7
Superoxide dismutase [Cu-Zn] OS=Drosophila melanogaster GN=Sod PE=1 SV=2	SODC_DROME	Sod	10	7
Lipid storage droplets surface-binding protein 2 OS=Drosophila melanogaster GN=Lsd-2 PE=1 SV=1	LSD2_DROME	Lsd-2	11	7
Glutathione S transferase D9, isoform A OS=Drosophila melanogaster GN=GstD9 PE=1 SV=1	Q9VGA0_DROME	GstD9	11	7
ATP synthase, subunit D, isoform C OS=Drosophila melanogaster GN=ATPsynD PE=4 SV=1	A0A0B4LHL7_DROME (+1)	ATPsynD	8	7
Probable medium-chain specific acyl-CoA dehydrogenase, mitochondrial OS=Drosophila melanogaster GN=CG12262 PE=2 SV=1	ACADM_DROME	CG12262	5	7
LP21249p OS=Drosophila melanogaster GN=Psa PE=1 SV=1	Q8IRH0_DROME (+2)	Psa	5	7
CG9601 OS=Drosophila melanogaster GN=CG9601-RA PE=1 SV=2	Q9VHS0_DROME	CG9601-RA	0	7
CG2807, isoform A OS=Drosophila melanogaster GN=CG2807 PE=1 SV=2	Q9VPR5_DROME	CG2807	0	7
CG5261, isoform E OS=Drosophila melanogaster GN=muc PE=1 SV=1	M9PCG1_DROME (+1)	muc	3	7
Endoribonuclease Dcr-1 OS=Drosophila melanogaster GN=Dcr-1 PE=1 SV=1	DCR1_DROME	Dcr-1	0	7	RNAi
RuvB-like helicase OS=Drosophila melanogaster GN=rept PE=3 SV=1	M9PFN1_DROME (+1)	rept	2	7
LD47962p OS=Drosophila melanogaster GN=ND-49 PE=1 SV=2	Q9V4E0_DROME	ND-49	1	7
Structural maintenance of chromosomes protein OS=Drosophila melanogaster GN=SMC3 PE=1 SV=2	Q9VXE9_DROME	SMC3	0	7
EG:8D8.8 protein OS=Drosophila melanogaster GN=CG11418-RA PE=1 SV=2	O46102_DROME	CG11418-RA	0	7
P-element somatic inhibitor, isoform A OS=Drosophila melanogaster GN=Psi PE=1 SV=1	A1ZAK9_DROME	Psi	0	7
CG1677, isoform A OS=Drosophila melanogaster GN=CG1677-RA PE=1 SV=2	Q9W3R9_DROME (+1)	CG1677-RA	0	7
Eukaryotic translation initiation factor 3 subunit E OS=Drosophila melanogaster GN=eIF3-S6 PE=1 SV=1	EIF3E_DROME	eIF3-S6	2	7
Bendless, isoform B OS=Drosophila melanogaster GN=ben PE=1 SV=1	E1JJN1_DROME (+1)	ben	2	7
Importin subunit alpha OS=Drosophila melanogaster GN=Kap-alpha3 PE=1 SV=1	Q9V455_DROME	Kap-alpha3	0	7
Coronin OS=Drosophila melanogaster GN=coro PE=1 SV=1	A0A0B4KEU5_DROME (+1)	coro	0	7
Replication factor C subunit 3 OS=Drosophila melanogaster GN=RfC3 PE=1 SV=2	Q9VKW3_DROME	RfC3	0	7
CG6422, isoform C OS=Drosophila melanogaster GN=CG6422 PE=1 SV=1	A8JRA4_DROME (+2)	CG6422	0	7
CG3735, isoform A OS=Drosophila melanogaster GN=CG3735 PE=1 SV=1	Q9W1G1_DROME	CG3735	0	7
DNA helicase OS=Drosophila melanogaster GN=dpa PE=1 SV=1	A0A0B4LEV2_DROME (+1)	dpa	0	7
Eukaryotic translation initiation factor 3 subunit M OS=Drosophila melanogaster GN=Tango7 PE=3 SV=1	A0A0B4LFB3_DROME (+1)	Tango7	0	7
Serine/threonine-protein phosphatase Pgam5, mitochondrial OS=Drosophila melanogaster GN=Pgam5 PE=1 SV=1	PGAM5_DROME	Pgam5	0	7
CG8064 OS=Drosophila melanogaster GN=CG8064 PE=1 SV=1	Q9VE98_DROME	CG8064	0	7
LD25118p OS=Drosophila melanogaster GN=mRpL37 PE=1 SV=3	Q9VGW9_DROME	mRpL37	0	7
Ras-like protein 1 OS=Drosophila melanogaster GN=Ras85D PE=1 SV=2	RAS1_DROME	Ras85D	1	7
CG1109, isoform A OS=Drosophila melanogaster GN=CG1109 PE=1 SV=2	Q9VNG2_DROME	CG1109	0	7
RE04053p OS=Drosophila melanogaster GN=Upf2 PE=1 SV=1	Q9W3L1_DROME	Upf2	0	7
Ars2, isoform E OS=Drosophila melanogaster GN=Ars2 PE=1 SV=1	A0A0B4KEI5_DROME (+1)	Ars2	0	7
Lon protease homolog, mitochondrial OS=Drosophila melanogaster GN=Lon PE=1 SV=1	LONM_DROME	Lon	0	7
CG2247, isoform C OS=Drosophila melanogaster GN=CG2247 PE=1 SV=1	M9NED4_DROME (+2)	CG2247	0	7
Uncharacterized protein, isoform D OS=Drosophila melanogaster GN=CG17078 PE=1 SV=1	M9PAY6_DROME (+2)	CG17078	0	7
LD41216p OS=Drosophila melanogaster GN=Smu1 PE=1 SV=2	Q9VE18_DROME	Smu1	0	7
LD31322p OS=Drosophila melanogaster GN=CG12301 PE=1 SV=2	Q9VUR2_DROME	CG12301	0	7
Egalitarian, isoform B OS=Drosophila melanogaster GN=egl PE=1 SV=4	Q9W1K4_DROME	egl	0	7
DNA-directed RNA polymerase I subunit RPA2 OS=Drosophila melanogaster GN=RpI135 PE=2 SV=2	RPA2_DROME	RpI135	0	7
Mitochondrial ribosomal protein L53 OS=Drosophila melanogaster GN=mRpL53 PE=1 SV=1	A1Z9J6_DROME	mRpL53	1	7
CG2246, isoform O OS=Drosophila melanogaster GN=CG2246 PE=1 SV=1	A0A0B4KHF5_DROME (+3)	CG2246	0	7
Kinesin-like protein OS=Drosophila melanogaster GN=sub PE=1 SV=1	A0A0B4LGW1_DROME (+1)	sub	0	7
Carmine, isoform A OS=Drosophila melanogaster GN=cm PE=1 SV=1	O76928_DROME	cm	0	7
CG7845, isoform A OS=Drosophila melanogaster GN=CG7845 PE=1 SV=1	Q7K4B2_DROME	CG7845	0	7
Lethal (2) 09851, isoform A OS=Drosophila melanogaster GN=l(2)09851 PE=1 SV=1	Q8SYL1_DROME	l	0	7
MIP13505p1 OS=Drosophila melanogaster GN=CG11563-RA PE=1 SV=2	Q9V9U9_DROME	CG11563-RA	0	7
CG2931 OS=Drosophila melanogaster GN=CG2931 PE=1 SV=1	Q9VND7_DROME	CG2931	0	7
CG5589 OS=Drosophila melanogaster GN=CG5589 PE=3 SV=1	Q9VVK8_DROME	CG5589	0	7
Mitochondrial ribosomal protein L46 OS=Drosophila melanogaster GN=mRpL46 PE=1 SV=1	Q9W086_DROME	mRpL46	0	7
Probable ribosome biogenesis protein RLP24 OS=Drosophila melanogaster GN=RpL24-like PE=1 SV=1	RLP24_DROME	RpL24-like	0	7
Small nuclear ribonucleoprotein-associated protein B OS=Drosophila melanogaster GN=SmB PE=1 SV=1	RSMB_DROME	SmB	0	7
Hephaestus, isoform W OS=Drosophila melanogaster GN=heph PE=1 SV=1	A0A0B4K6P4_DROME (+8)	heph	0	7
Will die slowly, isoform B OS=Drosophila melanogaster GN=wds PE=4 SV=1	M9NDM4_DROME (+1)	wds	0	7
Mitochondrial ribonuclease P protein 1 homolog OS=Drosophila melanogaster GN=trmt10c PE=1 SV=1	MRRP1_DROME	trmt10c	0	7
Probable 39S ribosomal protein L24, mitochondrial OS=Drosophila melanogaster GN=mRpL24 PE=2 SV=1	RM24_DROME	mRpL24	0	7
Histone H2A OS=Drosophila melanogaster GN=His2A PE=1 SV=2	H2A_DROME (+1)	His2A	6	7
Kinesin-like protein OS=Drosophila melanogaster GN=Klp10A PE=1 SV=1	A4V4A1_DROME (+1)	Klp10A	1	6
CG6543, isoform A OS=Drosophila melanogaster GN=CG6543 PE=1 SV=1	Q7JR58_DROME	CG6543	9	6
Coronin OS=Drosophila melanogaster GN=pod1 PE=1 SV=1	Q9W3W1_DROME	pod1	9	6
NADH dehydrogenase (Ubiquinone) 75 kDa subunit, isoform B OS=Drosophila melanogaster GN=ND-75 PE=1 SV=1	A4V449_DROME (+1)	ND-75	3	6
E3 ubiquitin-protein ligase Bre1 OS=Drosophila melanogaster GN=Bre1 PE=1 SV=2	BRE1_DROME (+1)	Bre1	0	6
CG9323, isoform A OS=Drosophila melanogaster GN=CG9323 PE=1 SV=1	Q8SWT2_DROME	CG9323	0	6
Ribosomal protein LP1, isoform B OS=Drosophila melanogaster GN=RpLP1 PE=3 SV=1	M9PBK5_DROME (+1)	RpLP1	8	6
26-29kD-proteinase OS=Drosophila melanogaster GN=26-29-p PE=1 SV=1	Q9V3U6_DROME	26-29-p	8	6
Something that sticks like glue, isoform A OS=Drosophila melanogaster GN=snama PE=1 SV=1	Q9XZ21_DROME	snama	0	6
Alcohol dehydrogenase class-3 OS=Drosophila melanogaster GN=Fdh PE=1 SV=3	ADHX_DROME	Fdh	7	6
Nucleophosmin, isoform A OS=Drosophila melanogaster GN=Nph PE=1 SV=1	Q9VAC4_DROME	Nph	5	6
LD21074p OS=Drosophila melanogaster GN=Pdcd4 PE=1 SV=2	Q9VY91_DROME	Pdcd4	3	6
BcDNA.LD29885 OS=Drosophila melanogaster GN=epsilonCOP PE=1 SV=1	Q9Y0Y5_DROME	epsilonCOP	5	6
GH11341p OS=Drosophila melanogaster GN=Rpn5 PE=1 SV=1	Q9V3Z4_DROME	Rpn5	2	6
CG6227 OS=Drosophila melanogaster GN=CG6227 PE=1 SV=1	Q9VXW2_DROME	CG6227	0	6
Actin-related protein 2/3 complex subunit 4 OS=Drosophila melanogaster GN=Arpc4 PE=1 SV=1	Q9VMH2_DROME	Arpc4	5	6
DNA replication licensing factor Mcm6 OS=Drosophila melanogaster GN=Mcm6 PE=1 SV=1	MCM6_DROME	Mcm6	2	6
Nucleoporin 153kD, isoform D OS=Drosophila melanogaster GN=Nup153 PE=1 SV=1	A8JV18_DROME (+1)	Nup153	1	6
FI21126p1 OS=Drosophila melanogaster GN=nonA-l PE=1 SV=2	Q24113_DROME	nonA-l	0	6
Probable cleavage and polyadenylation specificity factor subunit 2 OS=Drosophila melanogaster GN=Cpsf100 PE=1 SV=1	CPSF2_DROME	Cpsf100	0	6
Shaggy, isoform J OS=Drosophila melanogaster GN=sgg PE=1 SV=1	A4V3W1_DROME (+2)	sgg	3	6
Dolichyl-diphosphooligosaccharide--protein glycosyltransferase subunit 1 OS=Drosophila melanogaster GN=CG33303 PE=1 SV=1	Q76NQ0_DROME	CG33303	2	6
CG3420, isoform A OS=Drosophila melanogaster GN=CG3420 PE=1 SV=1	Q8SYQ8_DROME	CG3420	1	6
MIP08013p1 OS=Drosophila melanogaster GN=Mpcp PE=1 SV=1	Q0E8E8_DROME	Mpcp	2	6
Probable cysteine desulfurase, mitochondrial OS=Drosophila melanogaster GN=CG12264 PE=2 SV=1	NFS1_DROME	CG12264	1	6
Small nuclear ribonucleoprotein Sm D3 OS=Drosophila melanogaster GN=SmD3 PE=1 SV=1	SMD3_DROME	SmD3	1	6
GH15225p OS=Drosophila melanogaster GN=Ulp1 PE=1 SV=1	Q9VWK5_DROME	Ulp1	1	6
Bystin OS=Drosophila melanogaster GN=bys PE=1 SV=2	BYS_DROME	bys	0	6
Helicase domino OS=Drosophila melanogaster GN=dom PE=1 SV=2	DOM_DROME (+1)	dom	0	6
Suppressor of hairy wing, isoform C OS=Drosophila melanogaster GN=su(Hw) PE=4 SV=1	A0A0B4K6W1_DROME (+1)	su	0	6
CIN85 and CD2AP orthologue, isoform E OS=Drosophila melanogaster GN=cindr PE=1 SV=1	A0A0B4KI32_DROME (+2)	cindr	0	6
Oligosaccharide transferase delta subunit, isoform B OS=Drosophila melanogaster GN=OstDelta PE=1 SV=1	A0A0B4LFR4_DROME (+1)	OstDelta	2	6
CG5590 OS=Drosophila melanogaster GN=CG5590 PE=1 SV=1	Q9VB10_DROME	CG5590	0	6
CG6512, isoform A OS=Drosophila melanogaster GN=CG6512 PE=1 SV=1	Q8T4G5_DROME	CG6512	0	6
Transcription elongation factor SPT5 OS=Drosophila melanogaster GN=Spt5 PE=1 SV=1	SPT5H_DROME	Spt5	0	6
Host cell factor OS=Drosophila melanogaster GN=Hcf PE=1 SV=2	HCF_DROME	Hcf	0	6
CG3335 OS=Drosophila melanogaster GN=CG3335 PE=1 SV=1	Q9VT19_DROME	CG3335	0	6
Mitochondrial ribosomal protein L38 OS=Drosophila melanogaster GN=mRpL38 PE=1 SV=2	Q9VY48_DROME	mRpL38	0	6
Calmodulin, isoform C OS=Drosophila melanogaster GN=Cam PE=1 SV=1	A0A0B4LF57_DROME (+1)	Cam	2	6
AT06125p OS=Drosophila melanogaster GN=CG6195 PE=1 SV=1	Q9VDV2_DROME	CG6195	1	6
Hoi-polloi, isoform B OS=Drosophila melanogaster GN=hoip PE=1 SV=1	D2NUK9_DROME (+1)	hoip	1	6
CG7857 OS=Drosophila melanogaster GN=CG7857-RA PE=1 SV=1	Q9VUN9_DROME	CG7857-RA	1	6
Glucosidase 2 beta subunit, isoform A OS=Drosophila melanogaster GN=GCS2beta PE=1 SV=1	Q9VJD1_DROME	GCS2beta	1	6
AT08565p OS=Drosophila melanogaster GN=Txl PE=1 SV=1	Q9VRP3_DROME	Txl	0	6
LD36945p OS=Drosophila melanogaster GN=CG16812 PE=1 SV=1	Q9VK18_DROME	CG16812	0	6
CG6686, isoform A OS=Drosophila melanogaster GN=CG6686 PE=1 SV=1	Q95TU2_DROME (+1)	CG6686	0	6
Hu li tai shao, isoform P OS=Drosophila melanogaster GN=hts PE=1 SV=2	A8DYJ2_DROME	hts	0	6
CG7441, isoform A OS=Drosophila melanogaster GN=TrpRS-m PE=1 SV=1	Q9VVL8_DROME	TrpRS-m	0	6
Dgp-1, isoform A OS=Drosophila melanogaster GN=Dgp-1 PE=1 SV=1	Q0E931_DROME	Dgp-1	0	6
IP19992p OS=Drosophila melanogaster GN=mRpL28 PE=1 SV=1	A8E702_DROME (+1)	mRpL28	0	6
Cleavage and polyadenylation specificity factor subunit 1 OS=Drosophila melanogaster GN=Cpsf160 PE=1 SV=1	CPSF1_DROME	Cpsf160	0	6
Simjang, isoform E OS=Drosophila melanogaster GN=simj PE=1 SV=1	M9PF79_DROME (+2)	simj	0	6
Cutlet OS=Drosophila melanogaster GN=cutlet PE=1 SV=2	Q8IQ05_DROME	cutlet	0	6
AT17625p OS=Drosophila melanogaster GN=mTTF PE=1 SV=1	Q9V3F3_DROME	mTTF	0	6
LD23303p OS=Drosophila melanogaster GN=tst PE=1 SV=2	Q9VCH8_DROME	tst	0	6
LD14127p OS=Drosophila melanogaster GN=CG18600 PE=1 SV=1	Q9VE94_DROME	CG18600	0	6
Mitochondrial ribosomal protein L44 OS=Drosophila melanogaster GN=mRpL44 PE=1 SV=1	Q9VNC1_DROME	mRpL44	0	6
Mitochondrial ribosomal protein L43 OS=Drosophila melanogaster GN=mRpL43 PE=1 SV=1	Q9W1L1_DROME	mRpL43	0	6
CG7728 OS=Drosophila melanogaster GN=CG7728 PE=1 SV=1	Q9VVC9_DROME	CG7728	0	6
CG3408, isoform A OS=Drosophila melanogaster GN=CG3408 PE=1 SV=1	Q9VT05_DROME	CG3408	0	6
Lethal (3) 07882, isoform B OS=Drosophila melanogaster GN=l(3)07882 PE=4 SV=1	A0A126GUW2_DROME (+1)	l	0	6
Tyrosine-protein kinase Btk29A OS=Drosophila melanogaster GN=Btk29A PE=2 SV=2	BTKL_DROME (+2)	Btk29A	0	6
Putative oxidoreductase GLYR1 homolog OS=Drosophila melanogaster GN=CG4747 PE=1 SV=1	GLYR1_DROME (+1)	CG4747	0	6
Ectodermal, isoform E OS=Drosophila melanogaster GN=ect PE=4 SV=1	M9PHZ2_DROME (+2)	ect	0	6
Probable methylcrotonoyl-CoA carboxylase beta chain, mitochondrial OS=Drosophila melanogaster GN=l(2)04524 PE=2 SV=1	MCCB_DROME	l	0	6
Kugelkern, isoform A OS=Drosophila melanogaster GN=kuk PE=1 SV=1	Q8SX89_DROME	kuk	0	6
LD30467p OS=Drosophila melanogaster GN=M1BP PE=1 SV=1	Q9VHM3_DROME	M1BP	0	6
LD31571p OS=Drosophila melanogaster GN=mRpL1 PE=1 SV=2	Q9VHT5_DROME	mRpL1	0	6
AT10584p OS=Drosophila melanogaster GN=Mulk PE=1 SV=2	Q9VL10_DROME	Mulk	0	6
CG7275 OS=Drosophila melanogaster GN=CG7275 PE=1 SV=2	Q9VUN7_DROME	CG7275	0	6
AT13736p OS=Drosophila melanogaster GN=UQCR-Q PE=1 SV=1	Q9VVH5_DROME	UQCR-Q	0	6
Partner of drosha, isoform B OS=Drosophila melanogaster GN=pasha PE=1 SV=1	A0A0B4KI70_DROME (+1)	pasha	0	6
Uncharacterized protein, isoform A OS=Drosophila melanogaster GN=CG12128 PE=1 SV=1	A1Z830_DROME	CG12128	0	6
DISCO interacting protein 1, isoform B OS=Drosophila melanogaster GN=DIP1 PE=1 SV=1	A4V4V2_DROME (+4)	DIP1	0	6
Rap1 GTPase, isoform B OS=Drosophila melanogaster GN=Rap1 PE=1 SV=1	M9MRT6_DROME (+1)	Rap1	0	6
CG7028, isoform B OS=Drosophila melanogaster GN=CG7028 PE=1 SV=1	M9PGI7_DROME (+3)	CG7028	0	6
CG4882, isoform A OS=Drosophila melanogaster GN=CG4882 PE=1 SV=1	O77477_DROME	CG4882	0	6
CG7946, isoform A OS=Drosophila melanogaster GN=CG7946 PE=1 SV=1	Q9VAA9_DROME	CG7946	0	6
CG5913 OS=Drosophila melanogaster GN=CG5913 PE=1 SV=1	Q9VBK9_DROME	CG5913	0	6
Mitochondrial ribosomal protein S11 OS=Drosophila melanogaster GN=mRpS11 PE=1 SV=1	Q9VEN6_DROME	mRpS11	0	6
CG3061 OS=Drosophila melanogaster GN=CG3061 PE=1 SV=1	Q9VFP0_DROME	CG3061	0	6
Mitochondrial ribosomal protein L40 OS=Drosophila melanogaster GN=mRpL40 PE=1 SV=1	Q9VGP7_DROME	mRpL40	0	6
FI07225p OS=Drosophila melanogaster GN=Ski6 PE=1 SV=1	Q9VK19_DROME	Ski6	0	6
CG3436, isoform A OS=Drosophila melanogaster GN=CG3436 PE=1 SV=1	Q9VPL0_DROME	CG3436	0	6
CG7839 OS=Drosophila melanogaster GN=CG7839 PE=1 SV=3	Q9VTE6_DROME	CG7839	0	6
Mutagen-sensitive 101 OS=Drosophila melanogaster GN=mus101 PE=1 SV=1	Q9VY97_DROME	mus101	0	6
39S ribosomal protein L55, mitochondrial OS=Drosophila melanogaster GN=mRpL55 PE=1 SV=1	RM55_DROME	mRpL55	0	6
WD repeat-containing protein 82 OS=Drosophila melanogaster GN=Wdr82 PE=1 SV=1	WDR82_DROME	Wdr82	0	6
La-related protein CG11505 OS=Drosophila melanogaster GN=CG11505 PE=1 SV=2	Y1505_DROME	CG11505	0	6
Isocitrate dehydrogenase [NADP] OS=Drosophila melanogaster GN=Idh PE=1 SV=2	B7Z0E0_DROME (+4)	Idh	12	5
CG6852, isoform A OS=Drosophila melanogaster GN=CG6852 PE=1 SV=1	Q9VVT6_DROME	CG6852	7	5
Succinate dehydrogenase [ubiquinone] iron-sulfur subunit, mitochondrial OS=Drosophila melanogaster GN=SdhB PE=2 SV=2	SDHB_DROME	SdhB	9	5
40S ribosomal protein S12 OS=Drosophila melanogaster GN=RpS12 PE=1 SV=2	RS12_DROME	RpS12	10	5
Regulatory particle non-ATPase 6, isoform C OS=Drosophila melanogaster GN=Rpn6 PE=1 SV=1	A0A0B4K7Z5_DROME (+1)	Rpn6	4	5
Muscle LIM protein at 60A, isoform F OS=Drosophila melanogaster GN=Mlp60A PE=1 SV=1	A0A0B4LGF8_DROME (+1)	Mlp60A	10	5
Pinin, isoform B OS=Drosophila melanogaster GN=Pnn PE=1 SV=1	A8JQW3_DROME (+1)	Pnn	4	5
Calcium-binding protein 1, isoform A OS=Drosophila melanogaster GN=CaBP1 PE=1 SV=1	Q9V438_DROME	CaBP1	8	5
Ferrochelatase, mitochondrial OS=Drosophila melanogaster GN=FeCh PE=2 SV=1	HEMH_DROME	FeCh	7	5
CG1943, isoform A OS=Drosophila melanogaster GN=CG1943 PE=1 SV=1	Q9VI56_DROME	CG1943	7	5
Stonewall, isoform B OS=Drosophila melanogaster GN=stwl PE=1 SV=1	M9PI58_DROME (+1)	stwl	3	5
Serine/threonine-protein phosphatase PP2A 65 kDa regulatory subunit OS=Drosophila melanogaster GN=Pp2A-29B PE=2 SV=4	2AAA_DROME (+3)	Pp2A-29B	5	5
Walrus, isoform A OS=Drosophila melanogaster GN=wal PE=1 SV=1	Q7KN94_DROME	wal	5	5
FI12406p OS=Drosophila melanogaster GN=CG12050-RB PE=1 SV=2	Q9VIG1_DROME	CG12050-RB	0	5
GH08474p OS=Drosophila melanogaster GN=CG11876 PE=1 SV=1	Q7K5K3_DROME	CG11876	6	5
CG7920, isoform A OS=Drosophila melanogaster GN=CG7920 PE=1 SV=1	Q9VAC1_DROME	CG7920	4	5
Peroxiredoxin 3 OS=Drosophila melanogaster GN=Prx3 PE=1 SV=2	Q9VEJ0_DROME	Prx3	5	5
Tropomyosin 1, isoform S OS=Drosophila melanogaster GN=Tm1 PE=1 SV=1	A0A0B4KG06_DROME (+1)	Tm1	3	5
CathD OS=Drosophila melanogaster GN=cathD PE=1 SV=1	Q7K485_DROME	cathD	3	5
Coatomer subunit beta OS=Drosophila melanogaster GN=betaCOP PE=2 SV=2	COPB_DROME	betaCOP	2	5
Pih1D1, isoform D OS=Drosophila melanogaster GN=Pih1D1 PE=1 SV=5	Q9VK58_DROME	Pih1D1	0	5
Eukaryotic translation initiation factor 3 subunit H OS=Drosophila melanogaster GN=eIF-3p40 PE=1 SV=2	EIF3H_DROME	eIF-3p40	4	5
Alanine--tRNA ligase, cytoplasmic OS=Drosophila melanogaster GN=Aats-ala PE=2 SV=1	SYAC_DROME	Aats-ala	4	5
Phenylalanine--tRNA ligase beta subunit OS=Drosophila melanogaster GN=beta-PheRS PE=1 SV=1	SYFB_DROME	beta-PheRS	4	5
CG4554 OS=Drosophila melanogaster GN=CG4554 PE=1 SV=2	Q9W246_DROME	CG4554	0	5
Uncharacterized protein, isoform O OS=Drosophila melanogaster GN=CG10737 PE=1 SV=1	B7YZL1_DROME (+3)	CG10737	0	5
Crinkled, isoform C OS=Drosophila melanogaster GN=ck PE=1 SV=1	G7H829_DROME (+1)	ck	0	5
40S ribosomal protein S28 OS=Drosophila melanogaster GN=RpS28b PE=1 SV=2	RS28_DROME (+1)	RpS28b	4	5
Myosin light chain cytoplasmic, isoform B OS=Drosophila melanogaster GN=Mlc-c PE=4 SV=1	M9NEW1_DROME (+1)	Mlc-c	3	5
CG1307, isoform C OS=Drosophila melanogaster GN=CG1307 PE=1 SV=1	E1JJ73_DROME (+1)	CG1307	2	5
Rhea, isoform G OS=Drosophila melanogaster GN=rhea PE=1 SV=1	M9PBW9_DROME (+2)	rhea	0	5
LD34905p OS=Drosophila melanogaster GN=Usp16-45 PE=1 SV=1	Q9W4C3_DROME	Usp16-45	0	5
SWI/SNF-related matrix-associated actin-dependent regulator of chromatin subfamily A containing DEAD/H box 1 homolog OS=Drosophila melanogaster GN=Etl1 PE=1 SV=1	SMRCD_DROME	Etl1	0	5
KRR1 small subunit processome component homolog OS=Drosophila melanogaster GN=dbe PE=1 SV=1	KRR1_DROME	dbe	0	5
DNA damage-binding protein 1 OS=Drosophila melanogaster GN=pic PE=1 SV=1	DDB1_DROME	pic	0	5
CG8963, isoform E OS=Drosophila melanogaster GN=CG8963 PE=1 SV=1	A0A0B4K891_DROME (+1)	CG8963	3	5
Nucleoplasmin, isoform B OS=Drosophila melanogaster GN=Nlp PE=4 SV=1	A0A0B4KI24_DROME (+1)	Nlp	2	5
GH11843p OS=Drosophila melanogaster GN=CG13928 PE=1 SV=1	Q9W0C3_DROME	CG13928	0	5
Serine/threonine-protein kinase CG17528 OS=Drosophila melanogaster GN=CG17528 PE=1 SV=1	DCLK_DROME	CG17528	0	5
Mitochondrial ribosomal protein S5, isoform A OS=Drosophila melanogaster GN=mRpS5 PE=1 SV=1	Q8SYP9_DROME	mRpS5	0	5
Probable DNA mismatch repair protein Msh6 OS=Drosophila melanogaster GN=Msh6 PE=1 SV=2	MSH6_DROME	Msh6	0	5
CG2199, isoform C OS=Drosophila melanogaster GN=CG2199 PE=1 SV=1	M9PBH8_DROME (+1)	CG2199	0	5
CG7337, isoform G OS=Drosophila melanogaster GN=Wdr62 PE=1 SV=1	M9PB01_DROME	Wdr62	0	5
GH22837p OS=Drosophila melanogaster GN=neo PE=2 SV=1	Q9VAG2_DROME	neo	0	5
CG1907 OS=Drosophila melanogaster GN=CG1907 PE=1 SV=1	Q9VAJ9_DROME	CG1907	0	5
tRNA-dihydrouridine(47) synthase [NAD(P)(+)] OS=Drosophila melanogaster GN=CG10463 PE=1 SV=1	Q9VIS4_DROME	CG10463	0	5
Calcium-transporting ATPase OS=Drosophila melanogaster GN=SERCA PE=1 SV=1	A0A0B4LGB7_DROME (+1)	SERCA	2	5
Probable isocitrate dehydrogenase [NAD] subunit alpha, mitochondrial OS=Drosophila melanogaster GN=l(1)G0156 PE=2 SV=1	IDH3A_DROME	l	2	5
LD07162p OS=Drosophila melanogaster GN=vig PE=1 SV=1	Q9V426_DROME	vig	1	5
CG7182, isoform A OS=Drosophila melanogaster GN=CG7182 PE=1 SV=2	Q9VSI1_DROME	CG7182	1	5
RNA-binding protein 8A OS=Drosophila melanogaster GN=tsu PE=1 SV=1	RBM8A_DROME	tsu	1	5
LD43724p OS=Drosophila melanogaster GN=Mink PE=1 SV=2	Q9VC08_DROME	Mink	0	5
rRNA methyltransferase 3, mitochondrial OS=Drosophila melanogaster GN=CG14100 PE=2 SV=1	MRM3_DROME	CG14100	0	5
FI06587p OS=Drosophila melanogaster GN=mRpL54 PE=1 SV=1	Q9W2M8_DROME	mRpL54	0	5
Sin3A, isoform G OS=Drosophila melanogaster GN=Sin3A PE=1 SV=1	A0A0B4K765_DROME (+6)	Sin3A	0	5
FI04407p OS=Drosophila melanogaster GN=SRm160 PE=1 SV=1	Q9VU43_DROME	SRm160	0	5
Probable elongator complex protein 3 OS=Drosophila melanogaster GN=Elp3 PE=2 SV=1	ELP3_DROME	Elp3	0	5
Protein FRG1 homolog OS=Drosophila melanogaster GN=FRG1 PE=2 SV=1	FRG1_DROME	FRG1	0	5
LD46870p OS=Drosophila melanogaster GN=CG14641 PE=1 SV=1	Q95RB1_DROME	CG14641	0	5
Helicase OS=Drosophila melanogaster GN=Hlc PE=1 SV=2	Q9VRI0_DROME	Hlc	0	5
D19B OS=Drosophila melanogaster GN=D19B PE=1 SV=1	Q9VRV4_DROME	D19B	0	5
Kinesin-like protein OS=Drosophila melanogaster GN=Klp67A PE=1 SV=1	Q9VSW5_DROME	Klp67A	0	5
CG3808 OS=Drosophila melanogaster GN=CG3808 PE=1 SV=3	Q9VVV7_DROME	CG3808	0	5
Congested-like trachea protein OS=Drosophila melanogaster GN=colt PE=2 SV=1	COLT_DROME	colt	0	5
Vacuolar H[+]-ATPase 26kD subunit, isoform C OS=Drosophila melanogaster GN=Vha26 PE=3 SV=1	A0A0B4LGS4_DROME (+1)	Vha26	1	5
DNA methyltransferase 1 associated protein 1 OS=Drosophila melanogaster GN=DMAP1 PE=1 SV=1	Q7K3D8_DROME	DMAP1	0	5
FI06460p OS=Drosophila melanogaster GN=mRpS18A PE=1 SV=3	Q9VHQ0_DROME	mRpS18A	0	5
CG6769, isoform A OS=Drosophila melanogaster GN=CG6769 PE=1 SV=1	Q9VX08_DROME	CG6769	0	5
TBP-associated factor 6, isoform B OS=Drosophila melanogaster GN=Taf6 PE=4 SV=1	M9PG32_DROME (+1)	Taf6	0	5
SET domain containing 8, isoform D OS=Drosophila melanogaster GN=Set8 PE=4 SV=1	A0A0B4K680_DROME (+1)	Set8	0	5
Glycogen synthase, isoform D OS=Drosophila melanogaster GN=GlyS PE=1 SV=1	A0A0B4KHJ5_DROME (+1)	GlyS	0	5
CG4603, isoform C OS=Drosophila melanogaster GN=CG4603-RA PE=1 SV=1	B6IDQ5_DROME (+2)	CG4603-RA	0	5
Probable H/ACA ribonucleoprotein complex subunit 1 OS=Drosophila melanogaster GN=CG4038 PE=2 SV=1	GAR1_DROME	CG4038	0	5
mRNA cap guanine-N7 methyltransferase OS=Drosophila melanogaster GN=l(2)35Bd PE=1 SV=2	MCES_DROME	l	0	5
AT01345p OS=Drosophila melanogaster GN=CG12736 PE=1 SV=1	Q7K3V6_DROME	CG12736	0	5
CG2118, isoform B OS=Drosophila melanogaster GN=CG2118 PE=1 SV=1	Q8I0S9_DROME (+1)	CG2118	0	5
Serine/threonine-protein phosphatase OS=Drosophila melanogaster GN=flw PE=1 SV=1	Q8T0U6_DROME	flw	0	5
LD33485p OS=Drosophila melanogaster GN=mRpL4 PE=1 SV=1	Q9V3D0_DROME	mRpL4	0	5
Mannosyltransferase OS=Drosophila melanogaster GN=CG11851 PE=1 SV=1	Q9VBV8_DROME	CG11851	0	5
CG7564, isoform A OS=Drosophila melanogaster GN=CG7564 PE=1 SV=1	Q9VVI1_DROME	CG7564	0	5
CG9330 OS=Drosophila melanogaster GN=CG9330-RA PE=1 SV=1	Q9VW13_DROME	CG9330-RA	0	5
Rrp4, isoform A OS=Drosophila melanogaster GN=Rrp4 PE=1 SV=1	Q9W1M9_DROME	Rrp4	0	5
EG:BACH48C10.6 protein OS=Drosophila melanogaster GN=mRpL14 PE=1 SV=1	Q9W4Z2_DROME	mRpL14	0	5
LD07342p OS=Drosophila melanogaster GN=mip130 PE=1 SV=3	Q9W542_DROME	mip130	0	5
39S ribosomal protein L39, mitochondrial OS=Drosophila melanogaster GN=mRpL39 PE=1 SV=2	RM39_DROME	mRpL39	0	5
Zinc finger CCHC domain-containing protein 8 homolog OS=Drosophila melanogaster GN=CG4622 PE=1 SV=2	ZCHC8_DROME	CG4622	0	5
Photorepair, isoform B OS=Drosophila melanogaster GN=phr PE=1 SV=1	A1Z757_DROME (+1)	phr	0	5
Longitudinals lacking protein, isoforms A/B/D/L OS=Drosophila melanogaster GN=lola PE=1 SV=1	LOLA3_DROME	lola	0	5
Sex lethal, isoform X OS=Drosophila melanogaster GN=Sxl PE=1 SV=1	M9PGK6_DROME (+2)	Sxl	0	5
L(1)10Bb OS=Drosophila melanogaster GN=l(1)10Bb PE=1 SV=1	O97454_DROME	l	0	5
LD17611p OS=Drosophila melanogaster GN=U3-55K PE=1 SV=1	Q8MSW9_DROME	U3-55K	0	5
CstF-50 OS=Drosophila melanogaster GN=CstF-50 PE=1 SV=1	Q9V9V0_DROME	CstF-50	0	5
MIP04754p OS=Drosophila melanogaster GN=CG17327-RA PE=1 SV=2	Q9VG06_DROME	CG17327-RA	0	5
Glutamate carrier 1, isoform A OS=Drosophila melanogaster GN=GC1 PE=1 SV=1	Q9VGF7_DROME	GC1	0	5
Microsomal triacylglycerol transfer protein OS=Drosophila melanogaster GN=Mtp PE=1 SV=2	Q9VIH3_DROME	Mtp	0	5
CG3756 OS=Drosophila melanogaster GN=CG3756 PE=1 SV=1	Q9VMX3_DROME	CG3756	0	5
LD19812p OS=Drosophila melanogaster GN=vnc PE=1 SV=1	Q9VT75_DROME	vnc	0	5
Origin recognition complex subunit 4 OS=Drosophila melanogaster GN=Orc4 PE=1 SV=1	Q9W102_DROME	Orc4	0	5
ATP synthase, delta subunit, isoform A OS=Drosophila melanogaster GN=ATPsyndelta PE=1 SV=1	Q9W2X6_DROME	ATPsyndelta	0	5
LD24105p OS=Drosophila melanogaster GN=CG10932 PE=1 SV=1	Q9W3N9_DROME	CG10932	0	5
FI01736p OS=Drosophila melanogaster GN=mRpL30 PE=1 SV=1	Q9W4I3_DROME	mRpL30	0	5
Gustavus, isoform G OS=Drosophila melanogaster GN=gus PE=4 SV=1	A0A0B4K6X3_DROME (+1)	gus	0	5
RH66388p OS=Drosophila melanogaster GN=CG14756 PE=2 SV=1	Q7JRA5_DROME	CG14756	0	5
FI18240p1 OS=Drosophila melanogaster GN=nyo PE=2 SV=2	Q9V9X0_DROME	nyo	0	5
IP14839p OS=Drosophila melanogaster GN=CG11876 PE=1 SV=1	Q8IML6_DROME	CG11876	0	5
Vasa, isoform B OS=Drosophila melanogaster GN=vas PE=3 SV=1	M9PBB5_DROME (+1)	vas	0	5
SD21996p OS=Drosophila melanogaster GN=Tm1 PE=1 SV=1	Q8IG84_DROME (+1)	Tm1	0	5
Tropomyosin-1, isoforms 33/34 OS=Drosophila melanogaster GN=Tm1 PE=2 SV=2	TPM4_DROME	Tm1	0	5
LD21545p OS=Drosophila melanogaster GN=CG12129 PE=1 SV=1	Q7JW66_DROME	CG12129	0	4
Histone H3 OS=Drosophila melanogaster GN=His3 PE=1 SV=4	H3_DROME	His3	4	4
Purity of essence, isoform B OS=Drosophila melanogaster GN=poe PE=4 SV=1	M9PB68_DROME (+1)	poe	0	4
CG1640, isoform A OS=Drosophila melanogaster GN=CG1640 PE=1 SV=1	Q7KV27_DROME (+1)	CG1640	9	4
Protein abnormal spindle OS=Drosophila melanogaster GN=asp PE=1 SV=3	ASP_DROME	asp	0	4
Sec23 ortholog, isoform E OS=Drosophila melanogaster GN=Sec23 PE=1 SV=1	A0A0B4K5Z8_DROME (+2)	Sec23	6	4
Cyclin-dependent kinase 1 OS=Drosophila melanogaster GN=Cdk1 PE=1 SV=1	CDK1_DROME	Cdk1	4	4
Methionine aminopeptidase 1 OS=Drosophila melanogaster GN=CG13630 PE=1 SV=1	Q9VC48_DROME	CG13630	7	4
CG6439, isoform A OS=Drosophila melanogaster GN=CG6439 PE=1 SV=1	Q9VD58_DROME	CG6439	4	4
Heat shock protein 26 OS=Drosophila melanogaster GN=Hsp26 PE=1 SV=2	HSP26_DROME (+1)	Hsp26	3	4
Phosphoglycerate kinase OS=Drosophila melanogaster GN=Pgk PE=3 SV=1	M9PCE0_DROME (+1)	Pgk	4	4
Pretaporter, isoform D OS=Drosophila melanogaster GN=prtp PE=1 SV=1	M9PGX2_DROME (+1)	prtp	4	4
C-terminal binding protein, isoform I OS=Drosophila melanogaster GN=CtBP PE=1 SV=1	A0A0B4KFX5_DROME	CtBP	3	4
Uncharacterized protein, isoform B OS=Drosophila melanogaster GN=CG18661 PE=4 SV=1	M9MRG1_DROME (+1)	CG18661	3	4
Uncharacterized protein OS=Drosophila melanogaster GN=CG31548 PE=1 SV=1	Q8IPP8_DROME	CG31548	6	4
UPF0609 protein CG1218 OS=Drosophila melanogaster GN=CG1218 PE=1 SV=2	U609_DROME	CG1218	2	4
LD20667p OS=Drosophila melanogaster GN=Zir PE=1 SV=2	Q9VPI9_DROME	Zir	0	4
Rad50, isoform E OS=Drosophila melanogaster GN=rad50 PE=1 SV=1	A0A0B4K7L0_DROME (+1)	rad50	0	4
FI21160p1 OS=Drosophila melanogaster GN=su(sable) PE=2 SV=1	M9W963_DROME (+2)	su	0	4
14-3-3 protein zeta OS=Drosophila melanogaster GN=14-3-3zeta PE=1 SV=1	1433Z_DROME (+1)	14-3-3zeta	5	4
Upheld, isoform P OS=Drosophila melanogaster GN=up PE=1 SV=1	M9PHJ0_DROME (+4)	up	4	4
CG4365, isoform C OS=Drosophila melanogaster GN=tzn PE=1 SV=1	Q8IPU3_DROME (+2)	tzn	4	4
Armadillo segment polarity protein OS=Drosophila melanogaster GN=arm PE=1 SV=1	ARM_DROME (+1)	arm	3	4
Sec13 ortholog, isoform A OS=Drosophila melanogaster GN=Sec13 PE=1 SV=1	Q9V3J4_DROME	Sec13	2	4
Putative cysteine proteinase CG12163 OS=Drosophila melanogaster GN=CG12163 PE=2 SV=2	CPR1_DROME	CG12163	1	4
LD22577p OS=Drosophila melanogaster GN=Uba2 PE=1 SV=1	Q7KUA4_DROME	Uba2	2	4
SMAD specific E3 ubiquitin protein ligase, isoform B OS=Drosophila melanogaster GN=Smurf PE=4 SV=1	A0A0B4KFU5_DROME (+1)	Smurf	0	4
Cyclope, isoform A OS=Drosophila melanogaster GN=cype PE=1 SV=3	Q9VMS1_DROME	cype	4	4
Endosulfine, isoform A OS=Drosophila melanogaster GN=endos PE=1 SV=1	Q9VUB8_DROME	endos	3	4
Actin-related protein 3 OS=Drosophila melanogaster GN=Arp3 PE=2 SV=3	ARP3_DROME	Arp3	2	4
Rac1, isoform B OS=Drosophila melanogaster GN=Rac1 PE=4 SV=1	M9PBH7_DROME (+1)	Rac1	3	4
Selenide, water dikinase OS=Drosophila melanogaster GN=SelD PE=2 SV=1	SPS1_DROME	SelD	2	4
Nascent polypeptide associated complex protein alpha subunit, isoform D OS=Drosophila melanogaster GN=Nacalpha PE=4 SV=1	A0A0B4LEY6_DROME (+1)	Nacalpha	1	4
Puff-specific protein Bx42 OS=Drosophila melanogaster GN=Bx42 PE=1 SV=1	BX42_DROME (+1)	Bx42	1	4
Cyclin-T OS=Drosophila melanogaster GN=CycT PE=1 SV=2	CCNT_DROME (+2)	CycT	0	4
DNA polymerase delta catalytic subunit OS=Drosophila melanogaster GN=DNApol-delta PE=2 SV=2	DPOD1_DROME	DNApol-delta	0	4
Dynactin subunit 1 OS=Drosophila melanogaster GN=Gl PE=1 SV=2	DCTN1_DROME	Gl	0	4
Gamma-tubulin complex component 2 homolog OS=Drosophila melanogaster GN=Grip84 PE=1 SV=2	GCP2_DROME (+1)	Grip84	0	4
Receptor mediated endocytosis 8, isoform B OS=Drosophila melanogaster GN=Rme-8 PE=1 SV=1	A0A0B4LFW6_DROME (+1)	Rme-8	0	4
Integrator 1 OS=Drosophila melanogaster GN=IntS1 PE=1 SV=2	Q9W1C5_DROME	IntS1	0	4
LD36051p OS=Drosophila melanogaster GN=CG31510-RA PE=1 SV=2	Q9VBX4_DROME	CG31510-RA	0	4
Metastasis associated 1-like, isoform D OS=Drosophila melanogaster GN=MTA1-like PE=1 SV=1	A0A0B4KG70_DROME (+3)	MTA1-like	0	4
Serine/threonine-protein phosphatase PP2A OS=Drosophila melanogaster GN=mts PE=2 SV=1	PP2A_DROME (+1)	mts	3	4
VAMP-associated protein of 33kDa ortholog A, isoform A OS=Drosophila melanogaster GN=Vap-33A PE=1 SV=1	Q7KVX5_DROME (+1)	Vap-33A	3	4
ADP-ribosylation factor 1 OS=Drosophila melanogaster GN=Arf79F PE=2 SV=2	ARF1_DROME (+1)	Arf79F	3	4
RE11562p OS=Drosophila melanogaster GN=CG17337 PE=1 SV=1	Q8MT58_DROME	CG17337	3	4
Clathrin light chain OS=Drosophila melanogaster GN=Clc PE=2 SV=1	CLC_DROME (+1)	Clc	3	4
Bicoid interacting protein 1, isoform B OS=Drosophila melanogaster GN=Bin1 PE=4 SV=1	A0A126GUU7_DROME (+1)	Bin1	2	4
Eukaryotic translation initiation factor 3 subunit K OS=Drosophila melanogaster GN=CG10306 PE=2 SV=1	EIF3K_DROME	CG10306	2	4
Protein SDA1 homolog OS=Drosophila melanogaster GN=Mys45A PE=1 SV=1	SDA1_DROME	Mys45A	1	4
CG17950-PA OS=Drosophila melanogaster GN=HmgD PE=1 SV=1	C0MJA0_DROME (+1)	HmgD	0	4
Lamin-C OS=Drosophila melanogaster GN=LamC PE=1 SV=2	LAMC_DROME	LamC	0	4
tRNA-splicing ligase RtcB homolog OS=Drosophila melanogaster GN=CG9987 PE=2 SV=1	RTCB_DROME	CG9987	0	4
CWF19-like protein 2 homolog OS=Drosophila melanogaster GN=CG9213 PE=1 SV=2	C19L2_DROME (+1)	CG9213	0	4
FI24603p1 OS=Drosophila melanogaster GN=RecQ4 PE=1 SV=1	Q9VSE6_DROME	RecQ4	0	4
Protein cup OS=Drosophila melanogaster GN=cup PE=1 SV=3	CUP_DROME (+1)	cup	0	4
Yurt delta OS=Drosophila melanogaster GN=yrt PE=2 SV=1	A0T1Z5_DROME (+2)	yrt	0	4
Loquacious, isoform B OS=Drosophila melanogaster GN=loqs PE=1 SV=2	Q9VJY9_DROME (+1)	loqs	0	4
FI21285p1 OS=Drosophila melanogaster GN=Upf3 PE=1 SV=2	Q9W1H3_DROME	Upf3	0	4
BcDNA.GH02678 OS=Drosophila melanogaster GN=Vps4 PE=1 SV=1	Q9Y162_DROME	Vps4	0	4
Small ubiquitin-related modifier OS=Drosophila melanogaster GN=smt3 PE=1 SV=1	O97102_DROME	smt3	2	4
U2 small nuclear riboprotein auxiliary factor 38, isoform B OS=Drosophila melanogaster GN=U2af38 PE=4 SV=1	M9PBM1_DROME (+1)	U2af38	2	4
LD45195p OS=Drosophila melanogaster GN=Non2 PE=1 SV=1	Q9VZY0_DROME	Non2	1	4
NHP2, isoform B OS=Drosophila melanogaster GN=NHP2 PE=4 SV=1	M9PCI2_DROME (+1)	NHP2	1	4
Phenylalanine--tRNA ligase alpha subunit OS=Drosophila melanogaster GN=alpha-PheRS PE=1 SV=1	SYFA_DROME	alpha-PheRS	1	4
LD02044p OS=Drosophila melanogaster GN=nst PE=1 SV=1	Q9VTZ4_DROME	nst	1	4
CG6459 protein OS=Drosophila melanogaster GN=P32 PE=1 SV=1	Q7JXC4_DROME	P32	1	4
Transcription factor BTF3 OS=Drosophila melanogaster GN=bic PE=1 SV=1	Q7KM15_DROME	bic	1	4
Ubiquitin carboxyl-terminal hydrolase 7 OS=Drosophila melanogaster GN=Usp7 PE=1 SV=1	UBP7_DROME (+1)	Usp7	0	4
FACT complex subunit Ssrp1 OS=Drosophila melanogaster GN=Ssrp PE=1 SV=2	SSRP1_DROME	Ssrp	0	4
Ribosome biogenesis protein WDR12 homolog OS=Drosophila melanogaster GN=CG6724 PE=2 SV=1	WDR12_DROME	CG6724	0	4
Canoe, isoform I OS=Drosophila melanogaster GN=cno PE=1 SV=1	A0A0B4KF82_DROME (+1)	cno	0	4
CG5877, isoform A OS=Drosophila melanogaster GN=CG5877 PE=4 SV=1	Q9VXW9_DROME	CG5877	0	4
KP78a OS=Drosophila melanogaster GN=KP78a PE=2 SV=1	Q9VGP9_DROME	KP78a	0	4
Reduction in Cnn dots 1, isoform D OS=Drosophila melanogaster GN=Rcd1 PE=1 SV=1	A0A0B4KEP1_DROME (+7)	Rcd1	0	4
Condensin complex subunit 2 OS=Drosophila melanogaster GN=barr PE=1 SV=1	Q9VIP9_DROME	barr	0	4
CG7488 OS=Drosophila melanogaster GN=CG7488 PE=1 SV=2	Q9VG07_DROME	CG7488	0	4
LP04564p OS=Drosophila melanogaster GN=CG3098 PE=1 SV=2	Q9VQI5_DROME	CG3098	0	4
Inner nuclear membrane protein Man1 OS=Drosophila melanogaster GN=MAN1 PE=1 SV=1	MAN1_DROME	MAN1	0	4
Licorne OS=Drosophila melanogaster GN=lic PE=1 SV=1	O62602_DROME	lic	0	4
Lariat debranching enzyme OS=Drosophila melanogaster GN=ldbr PE=2 SV=1	DBR1_DROME	ldbr	0	4
CG8915, isoform A OS=Drosophila melanogaster GN=CG8915-RA PE=2 SV=1	Q9VX63_DROME	CG8915-RA	0	4
Disco-interacting protein 2 OS=Drosophila melanogaster GN=DIP2 PE=1 SV=2	DIP2_DROME (+4)	DIP2	0	4
D4, isoform D OS=Drosophila melanogaster GN=d4 PE=1 SV=1	A0A0B4KEC3_DROME (+2)	d4	0	4
Probable ATP-dependent RNA helicase kurz OS=Drosophila melanogaster GN=kz PE=1 SV=1	KZ_DROME (+1)	kz	0	4
Cnot 4 homologue, isoform H OS=Drosophila melanogaster GN=Cnot4 PE=1 SV=1	M9MRH8_DROME (+5)	Cnot4	0	4
Small ribonucleoprotein particle U1 subunit 70K, isoform C OS=Drosophila melanogaster GN=snRNP-U1-70K PE=4 SV=1	M9PC89_DROME (+1)	snRNP-U1-70K	0	4
CG4749 OS=Drosophila melanogaster GN=l(2)10685 PE=1 SV=1	Q9VPX3_DROME	l	0	4
Protein alan shepard OS=Drosophila melanogaster GN=shep PE=1 SV=2	SHEP_DROME	shep	0	4
General transcription factor IIF subunit 1 OS=Drosophila melanogaster GN=TfIIFalpha PE=1 SV=3	T2FA_DROME	TfIIFalpha	0	4
LD23870p OS=Drosophila melanogaster GN=RnpS1 PE=1 SV=2	Q9VHC0_DROME	RnpS1	0	4
RNA polymerase II elongation factor, isoform B OS=Drosophila melanogaster GN=TfIIS PE=4 SV=1	M9PFV9_DROME (+1)	TfIIS	1	4
Protein crooked neck OS=Drosophila melanogaster GN=crn PE=2 SV=2	CRN_DROME	crn	0	4
Ribonuclease H1 OS=Drosophila melanogaster GN=rnh1 PE=1 SV=1	A1Z768_DROME (+1)	rnh1	0	4
Integrator complex subunit 3 homolog OS=Drosophila melanogaster GN=IntS3 PE=1 SV=1	INT3_DROME	IntS3	0	4
Ced-12 OS=Drosophila melanogaster GN=Ced-12 PE=1 SV=1	Q9VKB2_DROME	Ced-12	0	4
Arginyl-tRNA--protein transferase 1 OS=Drosophila melanogaster GN=Ate1 PE=3 SV=1	A0A0B4KFD5_DROME	Ate1	0	4
Quaking related 58E-1, isoform D OS=Drosophila melanogaster GN=qkr58E-1 PE=1 SV=1	A0A0B4LG88_DROME (+2)	qkr58E-1	0	4
FI24033p1 OS=Drosophila melanogaster GN=tum PE=1 SV=1	A1Z9I5_DROME	tum	0	4
Ribosome biogenesis protein BOP1 homolog OS=Drosophila melanogaster GN=CG5033 PE=2 SV=1	BOP1_DROME	CG5033	0	4
FAM206 family protein CG9288 OS=Drosophila melanogaster GN=CG9288 PE=2 SV=1	F206_DROME	CG9288	0	4
Probable Ras GTPase-activating protein OS=Drosophila melanogaster GN=CG42684 PE=1 SV=3	GAP2_DROME (+7)	CG42684	0	4
Protein lin-28 homolog OS=Drosophila melanogaster GN=lin-28 PE=2 SV=2	LIN28_DROME	lin-28	0	4
Protein pelota OS=Drosophila melanogaster GN=pelo PE=2 SV=2	PELO_DROME	pelo	0	4
RNA-binding protein pno1 OS=Drosophila melanogaster GN=l(1)G0004 PE=2 SV=1	PNO1_DROME	l	0	4
CG4619, isoform A OS=Drosophila melanogaster GN=CG4619 PE=1 SV=1	Q7KTG0_DROME	CG4619	0	4
GH07286p OS=Drosophila melanogaster GN=CG13850 PE=1 SV=3	Q9VD14_DROME	CG13850	0	4
FI07244p OS=Drosophila melanogaster GN=LSm-4-RB PE=1 SV=3	Q9VKW8_DROME	LSm-4-RB	0	4
Phospholipase A2 activator protein, isoform A OS=Drosophila melanogaster GN=Plap PE=1 SV=1	Q9VPY2_DROME	Plap	0	4
FI04011p OS=Drosophila melanogaster GN=XRCC1 PE=1 SV=1	Q9Y095_DROME	XRCC1	0	4
39S ribosomal protein L9, mitochondrial OS=Drosophila melanogaster GN=mRpL9 PE=2 SV=1	RM09_DROME	mRpL9	0	4
28S ribosomal protein S15, mitochondrial OS=Drosophila melanogaster GN=bonsai PE=2 SV=2	RT15_DROME	bonsai	0	4
Probable tRNA (guanine(26)-N(2))-dimethyltransferase OS=Drosophila melanogaster GN=CG6388 PE=2 SV=1	TRM1_DROME	CG6388	0	4
Ubiquitin specific protease 10, isoform B OS=Drosophila melanogaster GN=Usp10 PE=1 SV=1	M9PDK3_DROME	Usp10	0	4
CG3542 OS=Drosophila melanogaster GN=CG3542 PE=1 SV=1	Q9VQK5_DROME	CG3542	0	4
Cyclin-dependent kinase 12 OS=Drosophila melanogaster GN=Cdk12 PE=1 SV=1	CDK12_DROME (+1)	Cdk12	0	4
Musashi, isoform D OS=Drosophila melanogaster GN=msi PE=1 SV=1	A0A0B4K6K8_DROME (+4)	msi	0	4
Uncharacterized protein, isoform B OS=Drosophila melanogaster GN=CG10139 PE=1 SV=1	A0A0B4LFE1_DROME (+1)	CG10139	0	4
CG7611, isoform B OS=Drosophila melanogaster GN=CG7611 PE=1 SV=1	E1JHX5_DROME (+1)	CG7611	0	4
Nucleolar complex protein 3 homolog OS=Drosophila melanogaster GN=CG1234 PE=1 SV=1	NOC3L_DROME	CG1234	0	4
EG:152A3.1 protein OS=Drosophila melanogaster GN=Nmd3 PE=1 SV=1	O46050_DROME	Nmd3	0	4
GH08712p OS=Drosophila melanogaster GN=Snr1 PE=1 SV=2	Q24090_DROME	Snr1	0	4
IP10727p OS=Drosophila melanogaster GN=CG11788 PE=1 SV=1	Q4V3Z5_DROME	CG11788	0	4
Coat protein (Coatomer) delta, isoform B OS=Drosophila melanogaster GN=deltaCOP PE=1 SV=1	Q7K7G0_DROME (+1)	deltaCOP	0	4
Boundary element associated factor OS=Drosophila melanogaster GN=BEAF-32 PE=1 SV=1	Q94513_DROME	BEAF-32	0	4
LD03515p OS=Drosophila melanogaster GN=CG11984 PE=1 SV=1	Q95RX5_DROME	CG11984	0	4
CG9911, isoform A OS=Drosophila melanogaster GN=CG9911 PE=1 SV=1	Q95TL8_DROME (+1)	CG9911	0	4
Bip2 OS=Drosophila melanogaster GN=bip2 PE=1 SV=1	Q9V4D4_DROME	bip2	0	4
RE59232p OS=Drosophila melanogaster GN=CG7477 PE=1 SV=2	Q9VEG8_DROME	CG7477	0	4
LD33178p OS=Drosophila melanogaster GN=CG12258 PE=1 SV=2	Q9VF83_DROME	CG12258	0	4
LD10773p OS=Drosophila melanogaster GN=Ns4 PE=1 SV=1	Q9VIJ9_DROME	Ns4	0	4
CG6094 protein OS=Drosophila melanogaster GN=CG6094 PE=1 SV=1	Q9VKU3_DROME	CG6094	0	4
GH21273p OS=Drosophila melanogaster GN=CG11999 PE=1 SV=1	Q9VNA3_DROME	CG11999	0	4
CG6745 OS=Drosophila melanogaster GN=CG6745 PE=1 SV=1	Q9VSK9_DROME	CG6745	0	4
LD06441p OS=Drosophila melanogaster GN=mRpS35 PE=1 SV=1	Q9VZX6_DROME	mRpS35	0	4
39S ribosomal protein L41, mitochondrial OS=Drosophila melanogaster GN=mRpL41 PE=2 SV=1	RM41_DROME	mRpL41	0	4
Glycylpeptide N-tetradecanoyltransferase OS=Drosophila melanogaster GN=Nmt PE=2 SV=2	NMT_DROME	Nmt	0	4
Morpheyus, isoform A OS=Drosophila melanogaster GN=mey PE=4 SV=3	Q9V9X1_DROME	mey	0	4
9 kD basic protein OS=Drosophila melanogaster GN=ATPsynE PE=1 SV=1	O77134_DROME	ATPsynE	0	4
Cyclin-dependent kinase 9 OS=Drosophila melanogaster GN=Cdk9 PE=1 SV=1	O17432_DROME	Cdk9	0	4
Histone H3 OS=Drosophila melanogaster GN=His3.3A PE=1 SV=2	E2QCP0_DROME (+1)	His3	0	4
Jupiter, isoform I OS=Drosophila melanogaster GN=Jupiter PE=1 SV=1	A0A0B4KG85_DROME	Jupiter	0	4
Acidic leucine-rich nuclear phosphoprotein 32 family member A OS=Drosophila melanogaster GN=Anp32a PE=2 SV=1	AN32A_DROME (+2)	Anp32a	0	3
Amun, isoform A OS=Drosophila melanogaster GN=Amun PE=1 SV=1	Q9VYV4_DROME	Amun	9	3
Dipeptidase B, isoform A OS=Drosophila melanogaster GN=Dip-B PE=1 SV=2	Q9VFQ9_DROME	Dip-B	8	3
Tripeptidyl-peptidase II, isoform E OS=Drosophila melanogaster GN=TppII PE=4 SV=1	A0A0B4LF88_DROME (+1)	TppII	5	3
Eb1, isoform A OS=Drosophila melanogaster GN=Eb1 PE=1 SV=1	Q7JZD3_DROME (+1)	Eb1	4	3
Cullin 3, isoform C OS=Drosophila melanogaster GN=Cul3 PE=1 SV=1	Q9V475_DROME	Cul3	0	3
Protein translation factor SUI1 homolog OS=Drosophila melanogaster GN=CG17737 PE=1 SV=1	SUI1_DROME	CG17737	7	3
Female-specific independent of transformer OS=Drosophila melanogaster GN=fit PE=1 SV=1	Q9VD66_DROME	fit	6	3
RH17411p OS=Drosophila melanogaster GN=CG12384 PE=1 SV=1	Q7JRC0_DROME	CG12384	5	3
LD36095p OS=Drosophila melanogaster GN=SF1 PE=1 SV=3	Q9VEJ1_DROME	SF1	0	3
60 kDa heat shock protein, mitochondrial OS=Drosophila melanogaster GN=Hsp60 PE=1 SV=3	CH60_DROME	Hsp60	6	3
Ubiquitin carboxyl-terminal hydrolase OS=Drosophila melanogaster GN=Uch PE=3 SV=1	M9MRD0_DROME (+1)	Uch	5	3
CG5028, isoform A OS=Drosophila melanogaster GN=CG5028 PE=1 SV=1	Q8MT18_DROME	CG5028	3	3
Uncharacterized protein OS=Drosophila melanogaster GN=CG30069 PE=1 SV=1	A1Z9M5_DROME	CG30069	0	3
TBP-associated factor 1, isoform E OS=Drosophila melanogaster GN=Taf1 PE=1 SV=1	A0A0B4K602_DROME (+3)	Taf1	0	3
Protein KRI1 homolog OS=Drosophila melanogaster GN=CG5645 PE=1 SV=1	KRI1_DROME	CG5645	0	3
CG7433, isoform A OS=Drosophila melanogaster GN=CG7433 PE=1 SV=1	Q9VW68_DROME	CG7433	4	3
BcDNA.GM09489 OS=Drosophila melanogaster GN=Srp54k PE=1 SV=1	Q9V3D9_DROME	Srp54k	3	3
S-adenosylmethionine synthase OS=Drosophila melanogaster GN=Sam-S PE=2 SV=2	METK_DROME	Sam-S	3	3
Niemann-Pick type C-2g, isoform A OS=Drosophila melanogaster GN=Npc2g PE=1 SV=1	Q9VA42_DROME	Npc2g	4	3
Cytochrome b-c1 complex subunit Rieske, mitochondrial OS=Drosophila melanogaster GN=RFeSP PE=1 SV=3	Q9VQ29_DROME	RFeSP	0	3
Gamma-tubulin complex component 3 homolog OS=Drosophila melanogaster GN=l(1)dd4 PE=1 SV=2	GCP3_DROME	l	0	3
Polynucleotide 5'-hydroxyl-kinase NOL9 OS=Drosophila melanogaster GN=CG8414 PE=2 SV=1	NOL9_DROME	CG8414	0	3
MIP09035p OS=Drosophila melanogaster GN=poly PE=1 SV=1	Q9VFW4_DROME	poly	4	3
LIM and SH3 domain protein Lasp OS=Drosophila melanogaster GN=Lasp PE=1 SV=2	LASP1_DROME (+1)	Lasp	3	3
Actin-related protein 1 OS=Drosophila melanogaster GN=Arp1 PE=2 SV=2	ACTZ_DROME	Arp1	1	3
LD28904p OS=Drosophila melanogaster GN=Uev1A PE=1 SV=1	Q9VRL1_DROME	Uev1A	1	3
Unc-112-related protein OS=Drosophila melanogaster GN=Fit1 PE=1 SV=1	UN112_DROME	Fit1	1	3
Midkine and pleiotrophin 2, isoform D OS=Drosophila melanogaster GN=miple2 PE=1 SV=1	M9PDI0_DROME (+2)	miple2	0	3
Protein suppressor of forked OS=Drosophila melanogaster GN=su(f) PE=1 SV=2	SUF_DROME	su	0	3
CG6700, isoform A OS=Drosophila melanogaster GN=CG6700 PE=1 SV=1	Q9VKP5_DROME	CG6700	0	3
Nucleolar complex protein 2 homolog OS=Drosophila melanogaster GN=CG9246 PE=1 SV=1	NOC2L_DROME	CG9246	0	3
CG8289, isoform A OS=Drosophila melanogaster GN=CG8289 PE=1 SV=1	Q9VX35_DROME (+1)	CG8289	0	3
Succinyl coenzyme A synthetase alpha subunit, isoform B OS=Drosophila melanogaster GN=Scsalpha PE=3 SV=1	M9MRQ9_DROME (+1)	Scsalpha	3	3
SRA stem-loop interacting RNA binding protein 1, isoform A OS=Drosophila melanogaster GN=SLIRP1 PE=1 SV=1	Q0KHQ1_DROME	SLIRP1	3	3
Nuclear migration protein NudC OS=Drosophila melanogaster GN=nudC PE=1 SV=2	Q9VVA6_DROME	nudC	3	3
Ubiquitin-like domain-containing C-terminal domain phosphatase 1 OS=Drosophila melanogaster GN=Ublcp1 PE=1 SV=1	Q9XZ16_DROME	Ublcp1	2	3
Cytochrome c oxidase subunit 4, isoform A OS=Drosophila melanogaster GN=COX4 PE=1 SV=1	Q9VIQ8_DROME	COX4	2	3
Leukotriene A(4) hydrolase OS=Drosophila melanogaster GN=CG10602 PE=1 SV=1	A4V0U4_DROME (+1)	CG10602	2	3
Heterochromatin protein 1 OS=Drosophila melanogaster GN=Su(var)205 PE=1 SV=2	HP1_DROME	Su	2	3
Black pearl, isoform B OS=Drosophila melanogaster GN=blp PE=4 SV=1	A0A0B4LH72_DROME (+1)	blp	1	3
Replication factor C subunit 2 OS=Drosophila melanogaster GN=RfC4 PE=2 SV=1	RFC2_DROME	RfC4	1	3
Glycerol-3-phosphate dehydrogenase [NAD(+)] OS=Drosophila melanogaster GN=Gpdh PE=1 SV=1	B5RIM9_DROME (+3)	Gpdh	1	3
Histone deacetylase Rpd3 OS=Drosophila melanogaster GN=Rpd3 PE=1 SV=2	HDAC1_DROME	Rpd3	1	3
Singed, isoform B OS=Drosophila melanogaster GN=sn PE=1 SV=1	A4V441_DROME (+1)	sn	0	3
Ecdysone-induced protein 63E, isoform N OS=Drosophila melanogaster GN=Eip63E PE=3 SV=1	M9PE01_DROME (+5)	Eip63E	0	3
Chromosomal serine/threonine-protein kinase JIL-1 OS=Drosophila melanogaster GN=JIL-1 PE=1 SV=1	JIL1_DROME (+1)	JIL-1	0	3
cAMP-dependent protein kinase catalytic subunit OS=Drosophila melanogaster GN=Pka-C1 PE=1 SV=3	KAPC_DROME	Pka-C1	0	3
Non-specific lethal 1, isoform E OS=Drosophila melanogaster GN=nsl1 PE=1 SV=1	E1JIM0_DROME	nsl1	0	3
DNA ligase OS=Drosophila melanogaster GN=lig3 PE=1 SV=3	Q9VG84_DROME	lig3	0	3
BcDNA.LD23876 OS=Drosophila melanogaster GN=BcDNA.LD23876 PE=1 SV=1	Q9Y0Z1_DROME	BcDNA	0	3
AP-3 complex subunit delta OS=Drosophila melanogaster GN=g PE=1 SV=4	AP3D_DROME	g	0	3
CG1142 OS=Drosophila melanogaster GN=CG1142 PE=1 SV=1	Q8STI6_DROME	CG1142	0	3
WRN exonuclease, isoform B OS=Drosophila melanogaster GN=WRNexo PE=1 SV=1	E1JIP3_DROME (+2)	WRNexo	0	3
Darkener of apricot, isoform Y OS=Drosophila melanogaster GN=Doa PE=1 SV=1	A0A0C4DHG9_DROME (+1)	Doa	0	3
Supernumerary limbs, isoform B OS=Drosophila melanogaster GN=slmb PE=4 SV=1	A0A0B4KHK1_DROME (+1)	slmb	0	3
Probable ATP-dependent RNA helicase DDX55 homolog OS=Drosophila melanogaster GN=CG9630 PE=2 SV=1	DDX55_DROME	CG9630	0	3
CG8370, isoform B OS=Drosophila melanogaster GN=CG8370 PE=4 SV=1	A0A0B4LFJ4_DROME (+1)	CG8370	0	3
Centrocortin, isoform A OS=Drosophila melanogaster GN=Cen PE=1 SV=1	Q9VIK6_DROME	Cen	0	3
GM12291p OS=Drosophila melanogaster GN=Tapdelta PE=1 SV=1	Q7KLX3_DROME	Tapdelta	2	3
Eukaryotic initiation factor 1A, isoform A OS=Drosophila melanogaster GN=eIF-1A PE=1 SV=1	Q9VEA1_DROME	eIF-1A	2	3
AT12494p OS=Drosophila melanogaster GN=ND-B22 PE=1 SV=1	Q9VJZ4_DROME	ND-B22	1	3
BcDNA.LD34343 OS=Drosophila melanogaster GN=wdb PE=1 SV=2	Q9VB23_DROME	wdb	1	3
Regulatory particle non-ATPase 10, isoform B OS=Drosophila melanogaster GN=Rpn10 PE=4 SV=1	M9PIG8_DROME (+1)	Rpn10	1	3
Protein mago nashi OS=Drosophila melanogaster GN=mago PE=1 SV=1	MGN_DROME	mago	1	3
Nipsnap, isoform F OS=Drosophila melanogaster GN=Nipsnap PE=4 SV=2	M9PJP0_DROME (+1)	Nipsnap	1	3
RE34924p OS=Drosophila melanogaster GN=Rpb5 PE=1 SV=1	Q7JZF5_DROME	Rpb5	0	3
Protein MCM10 homolog OS=Drosophila melanogaster GN=Mcm10 PE=1 SV=2	MCM10_DROME	Mcm10	0	3
CG6617 OS=Drosophila melanogaster GN=CG6617 PE=1 SV=1	Q9VWS1_DROME	CG6617	0	3
LD15650p OS=Drosophila melanogaster GN=pita PE=1 SV=1	Q95RQ8_DROME	pita	0	3
Nessun dorma, isoform A OS=Drosophila melanogaster GN=nesd PE=1 SV=1	Q9VIP0_DROME	nesd	0	3
CG1671 OS=Drosophila melanogaster GN=CG1671 PE=1 SV=1	Q7JQT9_DROME	CG1671	0	3
CG9253 OS=Drosophila melanogaster GN=CG9253-RA PE=1 SV=1	Q9VIF6_DROME	CG9253-RA	0	3
HP1 and insulator partner protein 1, isoform C OS=Drosophila melanogaster GN=HIPP1 PE=1 SV=1	M9PG20_DROME (+3)	HIPP1	0	3
RE70632p OS=Drosophila melanogaster GN=mRNA-cap PE=1 SV=1	Q9VY44_DROME	mRNA-cap	0	3
LD26442p OS=Drosophila melanogaster GN=CG14650 PE=1 SV=1	Q9VN28_DROME	CG14650	0	3
Patronin, isoform E OS=Drosophila melanogaster GN=Patronin PE=1 SV=1	B7YZJ2_DROME	Patronin	0	3
FI03293p OS=Drosophila melanogaster GN=kin17 PE=1 SV=1	Q9VPH4_DROME	kin17	0	3
Optic atrophy 1 ortholog, isoform D OS=Drosophila melanogaster GN=Opa1 PE=1 SV=1	A0A0B4LFB8_DROME (+3)	Opa1	0	3
Brain tumor protein OS=Drosophila melanogaster GN=brat PE=1 SV=2	BRAT_DROME (+2)	brat	0	3
Chromodomain-helicase-DNA-binding protein 1 OS=Drosophila melanogaster GN=Chd1 PE=1 SV=1	CHD1_DROME (+2)	Chd1	0	3
Probable ATP-dependent RNA helicase Dbp45A OS=Drosophila melanogaster GN=Dbp45A PE=2 SV=2	DDX49_DROME	Dbp45A	0	3
Density-regulated protein homolog OS=Drosophila melanogaster GN=DENR PE=1 SV=3	DENR_DROME	DENR	0	3
FI23980p1 OS=Drosophila melanogaster GN=CG10324-RA PE=1 SV=1	Q9VES0_DROME	CG10324-RA	0	3
LD41023p OS=Drosophila melanogaster GN=mRpS29 PE=1 SV=1	Q9W253_DROME	mRpS29	0	3
DNA ligase 1 OS=Drosophila melanogaster GN=DNA-ligI PE=1 SV=2	DNLI1_DROME	DNA-ligI	0	3
GH17623p OS=Drosophila melanogaster GN=CG3364 PE=1 SV=1	Q7K332_DROME	CG3364	0	3
Transcription initiation factor IIE subunit beta OS=Drosophila melanogaster GN=TfIIEbeta PE=1 SV=1	O96881_DROME	TfIIEbeta	0	3
RE23670p OS=Drosophila melanogaster GN=CG10914 PE=1 SV=1	Q8SZ15_DROME	CG10914	0	3
CG9839, isoform A OS=Drosophila melanogaster GN=CG9839 PE=1 SV=1	Q9VHL1_DROME	CG9839	0	3
Ribonuclear protein at 97D, isoform C OS=Drosophila melanogaster GN=Rb97D PE=1 SV=1	A4V3G9_DROME (+3)	Rb97D	0	3
Doublesex cognate 73A OS=Drosophila melanogaster GN=dsx-c73A PE=2 SV=2	Q9VV62_DROME	dsx-c73A	0	3
Probable 28S ribosomal protein S16, mitochondrial OS=Drosophila melanogaster GN=mRpS16 PE=2 SV=1	RT16_DROME	mRpS16	0	3
CG8326 OS=Drosophila melanogaster GN=CG8326 PE=1 SV=1	Q9VX38_DROME	CG8326	0	3
Integrator 11 OS=Drosophila melanogaster GN=IntS11 PE=1 SV=1	Q9VAH9_DROME	IntS11	0	3
FI21448p1 OS=Drosophila melanogaster GN=l(1)1Bi PE=1 SV=1	Q9W5E4_DROME	l	0	3
Staufen, isoform C OS=Drosophila melanogaster GN=stau PE=1 SV=1	E1JGK6_DROME (+1)	stau	0	3
Guanine nucleotide exchange factor subunit Rich OS=Drosophila melanogaster GN=Rich PE=1 SV=1	RIC1_DROME	Rich	0	3
EG:80H7.5 protein OS=Drosophila melanogaster GN=rush PE=1 SV=1	O76902_DROME	rush	1	3
Mushroom-body expressed, isoform N OS=Drosophila melanogaster GN=mub PE=1 SV=1	A0A0S0WH03_DROME (+9)	mub	1	3
Uncharacterized protein, isoform B OS=Drosophila melanogaster GN=CG17493 PE=1 SV=1	M9PGG8_DROME	CG17493	1	3
26S proteasome non-ATPase regulatory subunit 14 OS=Drosophila melanogaster GN=Rpn11 PE=1 SV=1	PSDE_DROME	Rpn11	1	3
Elongation factor Ts, mitochondrial OS=Drosophila melanogaster GN=CG6412 PE=2 SV=1	EFTS_DROME	CG6412	1	3
Protein LST8 homolog OS=Drosophila melanogaster GN=Lst8 PE=2 SV=2	LST8_DROME	Lst8	1	3
Ras-like GTP-binding protein Rho1 OS=Drosophila melanogaster GN=Rho1 PE=1 SV=1	RHO1_DROME	Rho1	1	3
LD25561p OS=Drosophila melanogaster GN=ND-30 PE=1 SV=1	Q9VZU4_DROME	ND-30	1	3
Ensconsin, isoform F OS=Drosophila melanogaster GN=ens PE=1 SV=1	A8JNK1_DROME (+1)	ens	0	3
FI01566p OS=Drosophila melanogaster GN=Sgf29 PE=1 SV=2	Q9W2I4_DROME	Sgf29	0	3
CG9107, isoform A OS=Drosophila melanogaster GN=CG9107 PE=1 SV=3	Q9VMJ1_DROME	CG9107	0	3
Csl4 OS=Drosophila melanogaster GN=Csl4 PE=1 SV=1	Q9VKJ4_DROME	Csl4	0	3
Mitochondrial ribosome-associated GTPase 1 OS=Drosophila melanogaster GN=CG17141 PE=1 SV=2	MTG1_DROME	CG17141	0	3
RNA polymerase II transcriptional coactivator OS=Drosophila melanogaster GN=Ssb-c31a PE=2 SV=1	TCP4_DROME	Ssb-c31a	0	3
Mitochondrial ribosomal protein L21, isoform A OS=Drosophila melanogaster GN=mRpL21 PE=1 SV=2	Q9VVX4_DROME	mRpL21	0	3
Membrane-associated protein Hem OS=Drosophila melanogaster GN=Hem PE=2 SV=1	HEM_DROME	Hem	0	3
BcDNA.LD18761 OS=Drosophila melanogaster GN=Nup107 PE=1 SV=1	Q9V466_DROME	Nup107	0	3
LP04985p OS=Drosophila melanogaster GN=mRpL20 PE=1 SV=1	Q9VU36_DROME	mRpL20	0	3
AT04454p OS=Drosophila melanogaster GN=CG11710 PE=1 SV=1	Q8T921_DROME (+1)	CG11710	0	3
Spastin OS=Drosophila melanogaster GN=spas PE=3 SV=1	A0A0B4LHJ5_DROME (+3)	spas	0	3
Sac1, isoform B OS=Drosophila melanogaster GN=Sac1 PE=4 SV=1	M9MRM4_DROME (+1)	Sac1	0	3
CG5915 protein OS=Drosophila melanogaster GN=Rab7 PE=1 SV=1	O76742_DROME	Rab7	0	3
Uncharacterized protein, isoform D OS=Drosophila melanogaster GN=CG11076 PE=1 SV=2	Q7KQM8_DROME (+1)	CG11076	0	3
Sorting nexin OS=Drosophila melanogaster GN=SH3PX1 PE=1 SV=1	Q9NCC3_DROME	SH3PX1	0	3
CG3678, isoform A OS=Drosophila melanogaster GN=CG17556-RA PE=1 SV=2	Q9VEQ2_DROME	CG17556-RA	0	3
CG8368, isoform A OS=Drosophila melanogaster GN=CG8368 PE=1 SV=1	Q9VRX7_DROME	CG8368	0	3
Probable 28S ribosomal protein S25, mitochondrial OS=Drosophila melanogaster GN=mRpS25 PE=1 SV=1	RT25_DROME	mRpS25	0	3
LD31742p OS=Drosophila melanogaster GN=whd PE=1 SV=1	Q7JQH9_DROME (+1)	whd	0	3
FI08810p OS=Drosophila melanogaster GN=CG11920-RA PE=1 SV=1	Q9VBY2_DROME	CG11920-RA	0	3
Nuclear cap-binding protein subunit 2 OS=Drosophila melanogaster GN=Cbp20 PE=1 SV=1	NCBP2_DROME	Cbp20	0	3
CG9596, isoform B OS=Drosophila melanogaster GN=CG9596 PE=1 SV=1	Q8MS69_DROME	CG9596	0	3
Mitochondrial ribosomal protein S9 OS=Drosophila melanogaster GN=mRpS9 PE=1 SV=1	Q8SXF0_DROME	mRpS9	0	3
Ubiquitin conjugating enzyme E2M, isoform B OS=Drosophila melanogaster GN=UbcE2M PE=3 SV=1	M9PBW0_DROME (+1)	UbcE2M	0	3
GH06023p OS=Drosophila melanogaster GN=Rpp30 PE=1 SV=1	Q9VPM0_DROME	Rpp30	0	3
Bub3 interacting GLEBS and zinc finger domain protein, isoform B OS=Drosophila melanogaster GN=BuGZ PE=1 SV=1	A8DZ09_DROME (+4)	BuGZ	0	3
LD10447p OS=Drosophila melanogaster GN=vito PE=1 SV=1	Q8SWS7_DROME	vito	0	3
Nicalin OS=Drosophila melanogaster GN=CG4972-RA PE=1 SV=2	Q9VKZ7_DROME	CG4972-RA	0	3
LD23043p OS=Drosophila melanogaster GN=Taf2 PE=1 SV=1	E8NHB1_DROME (+1)	Taf2	0	3
THO complex subunit 5 OS=Drosophila melanogaster GN=thoc5 PE=1 SV=2	THOC5_DROME	thoc5	0	3
Probable small nuclear ribonucleoprotein G OS=Drosophila melanogaster GN=SNRPG PE=1 SV=1	RUXG_DROME	SNRPG	0	3
GH09263p OS=Drosophila melanogaster GN=GlyRS PE=1 SV=1	Q961R8_DROME	GlyRS	0	3
AT07738p OS=Drosophila melanogaster GN=Rrp45 PE=1 SV=1	Q8T4A9_DROME	Rrp45	0	3
Transcription factor IIB, isoform B OS=Drosophila melanogaster GN=TfIIB PE=4 SV=1	M9PCM4_DROME (+1)	TfIIB	0	3
CG3198 OS=Drosophila melanogaster GN=CG3198 PE=1 SV=2	Q9W3X8_DROME	CG3198	0	3
RE14391p OS=Drosophila melanogaster GN=Sec63 PE=1 SV=1	Q9VS57_DROME	Sec63	0	3
Surfeit locus protein 6 homolog OS=Drosophila melanogaster GN=Surf6 PE=1 SV=1	SURF6_DROME	Surf6	0	3
Osa, isoform F OS=Drosophila melanogaster GN=osa PE=1 SV=1	A0A0B4KGD1_DROME (+4)	osa	0	3
ADP-ribosylation factor-like protein 2 OS=Drosophila melanogaster GN=Arl2 PE=2 SV=2	ARL2_DROME	Arl2	0	3
IP10364p OS=Drosophila melanogaster GN=Rrp42 PE=1 SV=1	Q29QQ9_DROME	Rrp42	0	3
RE44908p OS=Drosophila melanogaster GN=Rrp40 PE=1 SV=1	Q8IPX7_DROME	Rrp40	0	3
GH13542p OS=Drosophila melanogaster GN=vap PE=1 SV=2	Q8IR23_DROME	vap	0	3
AT29239p OS=Drosophila melanogaster GN=mRpL47 PE=1 SV=1	Q8T3V6_DROME	mRpL47	0	3
U3 small nucleolar ribonucleoprotein protein MPP10 OS=Drosophila melanogaster GN=CG13097 PE=1 SV=1	Q9VLK1_DROME	CG13097	0	3
IP21604p OS=Drosophila melanogaster GN=CG13484-RA PE=1 SV=1	Q9VUC4_DROME	CG13484-RA	0	3
Forkhead box K, isoform P OS=Drosophila melanogaster GN=FoxK PE=1 SV=1	M9PC64_DROME (+4)	FoxK	0	3
GH07456p OS=Drosophila melanogaster GN=RpII33 PE=1 SV=1	O97183_DROME	RpII33	0	3
Protein panoramix OS=Drosophila melanogaster GN=Panx PE=1 SV=1	PANX_DROME	Panx	0	3
HL07956p OS=Drosophila melanogaster GN=mRpL18 PE=1 SV=1	Q7JVK1_DROME	mRpL18	0	3
GM03174p OS=Drosophila melanogaster GN=Rpb8 PE=1 SV=1	Q9VNZ3_DROME	Rpb8	0	3
CR6-interacting factor OS=Drosophila melanogaster GN=CRIF PE=1 SV=1	Q9VP13_DROME	CRIF	0	3
LD31474p OS=Drosophila melanogaster GN=ND-20 PE=1 SV=1	Q9VXK7_DROME	ND-20	0	3
Protein disks lost OS=Drosophila melanogaster GN=dlt PE=1 SV=2	DLT_DROME	dlt	0	3
Myosin 10A, isoform D OS=Drosophila melanogaster GN=Myo10A PE=4 SV=2	Q0KHU0_DROME (+1)	Myo10A	0	3
DEAD box protein 21E2 OS=Drosophila melanogaster GN=Dbp21E2 PE=1 SV=1	Q9VPT3_DROME	Dbp21E2	0	3
Vacuolar protein sorting-associated protein 29 OS=Drosophila melanogaster GN=Vps29 PE=1 SV=1	Q9VPX5_DROME	Vps29	0	3
Integrator 6, isoform A OS=Drosophila melanogaster GN=IntS6 PE=1 SV=2	Q9W485_DROME	IntS6	0	3
CG2970, isoform A OS=Drosophila melanogaster GN=CG2970 PE=1 SV=2	Q9W1F7_DROME	CG2970	0	3
RE31204p OS=Drosophila melanogaster GN=CG30094-RA PE=1 SV=1	Q7JR99_DROME	CG30094-RA	0	3
IP18235p OS=Drosophila melanogaster GN=mRpL17 PE=1 SV=2	Q9W0S6_DROME	mRpL17	0	3
Uncharacterized protein, isoform B OS=Drosophila melanogaster GN=CG31688 PE=1 SV=1	B7YZX9_DROME	CG31688	0	3
Set1/Ash2 histone methyltransferase complex subunit ASH2 OS=Drosophila melanogaster GN=ash2 PE=1 SV=2	ASH2_DROME	ash2	0	3
LD22662p OS=Drosophila melanogaster GN=SNF4Agamma PE=1 SV=2	Q9VDD2_DROME	SNF4Agamma	0	3
Cathepsin B1, isoform A OS=Drosophila melanogaster GN=CtsB1 PE=1 SV=1	Q9VY87_DROME	CtsB1	0	3
Modifier of mdg4, isoform AE OS=Drosophila melanogaster GN=mod(mdg4) PE=1 SV=1	A0A0B4K6B8_DROME (+2)	mod	0	3
Protein Gawky OS=Drosophila melanogaster GN=gw PE=1 SV=1	GAWKY_DROME	gw	0	3
Mitochondrial ribosomal protein S34 OS=Drosophila melanogaster GN=mRpS34 PE=1 SV=2	Q9VV39_DROME	mRpS34	0	3
Found in neurons, isoform D (Fragment) OS=Drosophila melanogaster GN=fne PE=1 SV=1	E1NZB4_DROME (+1)	fne	0	3
Grip71 OS=Drosophila melanogaster GN=Grip71 PE=1 SV=2	Q9VJ57_DROME	Grip71	0	3
Mitochondrial ribosomal protein L23, isoform C OS=Drosophila melanogaster GN=mRpL23 PE=4 SV=1	M9PE14_DROME (+1)	mRpL23	0	3
RE69682p OS=Drosophila melanogaster GN=CG13001 PE=1 SV=1	Q9VX94_DROME	CG13001	0	3
RE25177p OS=Drosophila melanogaster GN=CG13159 PE=2 SV=1	Q7JWN2_DROME	CG13159	0	3
Lethal (2) k09913, isoform D OS=Drosophila melanogaster GN=l(2)k09913 PE=1 SV=1	Q8MLS7_DROME	l	0	3
IP21509p OS=Drosophila melanogaster GN=CG15432-RA PE=1 SV=1	Q9VQZ5_DROME	CG15432-RA	0	3
LD40504p OS=Drosophila melanogaster GN=PQBP1 PE=1 SV=1	Q9VBY6_DROME	PQBP1	0	3
FI06804p OS=Drosophila melanogaster GN=mRpL15 PE=1 SV=1	Q9VPF6_DROME	mRpL15	0	3
Wings up A, isoform J OS=Drosophila melanogaster GN=wupA PE=1 SV=1	M9NH88_DROME	wupA	0	3
UPF0488 protein CG14286 OS=Drosophila melanogaster GN=CG14286 PE=2 SV=1	U488_DROME	CG14286	0	3
M phase phosphoprotein 6 OS=Drosophila melanogaster GN=Mpp6 PE=1 SV=1	Q95PE4_DROME	Mpp6	0	3
Males-absent on the first protein OS=Drosophila melanogaster GN=mof PE=1 SV=1	MOF_DROME	mof	0	3
Dynein light chain 1, cytoplasmic OS=Drosophila melanogaster GN=ctp PE=1 SV=1	DYL1_DROME (+1)	ctp	0	3
CG4901 OS=Drosophila melanogaster GN=CG4901 PE=1 SV=2	Q9VL25_DROME	CG4901	0	3
Probable ATP-dependent RNA helicase Dbp73D OS=Drosophila melanogaster GN=Dbp73D PE=2 SV=3	DDX51_DROME	Dbp73D	0	3
CG9492, isoform D OS=Drosophila melanogaster GN=CG9492 PE=4 SV=1	A0A0B4K614_DROME (+3)	CG9492	0	2
Sallimus, isoform T OS=Drosophila melanogaster GN=sls PE=4 SV=1	M9PDS3_DROME	sls	1	2
Short stop, isoform H OS=Drosophila melanogaster GN=shot PE=1 SV=1	A1Z9J3_DROME	shot	0	2
Glutathione S-transferase D2 OS=Drosophila melanogaster GN=GstD2 PE=1 SV=1	GSTD2_DROME	GstD2	9	2
Thioredoxin reductase 1, mitochondrial OS=Drosophila melanogaster GN=Trxr-1 PE=1 SV=2	TRXR1_DROME	Trxr-1	10	2
Protein disulfide-isomerase OS=Drosophila melanogaster GN=Pdi PE=2 SV=1	PDI_DROME (+1)	Pdi	9	2
Hsp70/Hsp90 organizing protein homolog OS=Drosophila melanogaster GN=Hop PE=1 SV=1	Q9VPN5_DROME	Hop	3	2
Glutamate oxaloacetate transaminase 1, isoform A OS=Drosophila melanogaster GN=Got1 PE=1 SV=1	Q7K221_DROME	Got1	7	2
Male fertility factor kl5 OS=Drosophila melanogaster GN=kl-5 PE=4 SV=4	Q5LJN5_DROME	kl-5	0	2
CG3077, isoform B OS=Drosophila melanogaster GN=CG3077 PE=1 SV=1	M9PBU4_DROME (+1)	CG3077	0	2
Rough deal OS=Drosophila melanogaster GN=rod PE=1 SV=2	Q9V9W7_DROME	rod	0	2
LD27030p OS=Drosophila melanogaster GN=Nup50 PE=1 SV=1	Q7K0D8_DROME	Nup50	3	2
CG8223, isoform B OS=Drosophila melanogaster GN=CG8223 PE=4 SV=1	A0A126BEE6_DROME (+1)	CG8223	5	2
Actin-interacting protein 1 OS=Drosophila melanogaster GN=flr PE=2 SV=1	WDR1_DROME	flr	7	2
Replication protein A 70 kDa DNA-binding subunit OS=Drosophila melanogaster GN=RpA-70 PE=1 SV=1	RFA1_DROME	RpA-70	1	2
GH09868p OS=Drosophila melanogaster GN=TBPH PE=1 SV=1	Q8SXP8_DROME	TBPH	0	2
Alcohol dehydrogenase OS=Drosophila melanogaster GN=Adh PE=1 SV=2	ADH_DROME	Adh	4	2
CG6287 OS=Drosophila melanogaster GN=CG6287 PE=1 SV=1	Q9VKI8_DROME	CG6287	3	2
Desaturase 1, isoform A OS=Drosophila melanogaster GN=Desat1 PE=1 SV=1	Q7K4Y0_DROME	Desat1	4	2
Cullin 5 OS=Drosophila melanogaster GN=Cul5 PE=1 SV=1	Q9VAQ0_DROME	Cul5	0	2
Proteasome subunit alpha type OS=Drosophila melanogaster GN=CG30382 PE=1 SV=1	E1JGZ9_DROME (+1)	CG30382	5	2
Hsc/Hsp70-interacting protein related, isoform B OS=Drosophila melanogaster GN=HIP-R PE=4 SV=1	E2QD63_DROME (+2)	HIP-R	6	2
CG9485, isoform D OS=Drosophila melanogaster GN=CG9485 PE=1 SV=1	E1JGQ5_DROME (+3)	CG9485	2	2
Glutathione peroxidase OS=Drosophila melanogaster GN=PHGPx PE=1 SV=1	Q9VZQ8_DROME	PHGPx	4	2
Platelet-activating factor acetylhydrolase IB subunit beta homolog OS=Drosophila melanogaster GN=Paf-AHalpha PE=1 SV=1	PA1B2_DROME	Paf-AHalpha	6	2
Trehalose 6-phosphate phosphatase OS=Drosophila melanogaster GN=CG5177 PE=1 SV=1	Q9VM18_DROME	CG5177	2	2
NADH dehydrogenase (Ubiquinone) MLRQ subunit, isoform A OS=Drosophila melanogaster GN=ND-MLRQ PE=1 SV=1	Q8SYJ2_DROME	ND-MLRQ	1	2
60S acidic ribosomal protein P2 OS=Drosophila melanogaster GN=RpLP2 PE=1 SV=1	RLA2_DROME	RpLP2	5	2
Effete, isoform B OS=Drosophila melanogaster GN=eff PE=3 SV=1	A0A0B4KHJ1_DROME (+1)	eff	5	2
Myoblast city, isoform B OS=Drosophila melanogaster GN=mbc PE=1 SV=1	A0A0B4K7Q6_DROME	mbc	0	2
Serine/threonine-protein kinase Genghis Khan OS=Drosophila melanogaster GN=gek PE=1 SV=1	GEK_DROME	gek	0	2
FI16614p1 OS=Drosophila melanogaster GN=CG14036-RA PE=1 SV=1	Q9VMU7_DROME	CG14036-RA	3	2
Oxygen-dependent coproporphyrinogen-III oxidase OS=Drosophila melanogaster GN=Coprox PE=2 SV=1	HEM6_DROME (+1)	Coprox	3	2
ER membrane protein complex subunit 8/9 homolog OS=Drosophila melanogaster GN=EMC8-9 PE=3 SV=1	EMC89_DROME	EMC8-9	2	2
RH02809p OS=Drosophila melanogaster GN=stai PE=1 SV=1	Q9GQR5_DROME	stai	1	2
ATP synthase subunit b, mitochondrial OS=Drosophila melanogaster GN=ATPsynB PE=2 SV=2	AT5F1_DROME	ATPsynB	3	2
Glutamate dehydrogenase OS=Drosophila melanogaster GN=Gdh PE=1 SV=1	A0A0C4DHE7_DROME (+2)	Gdh	1	2
Nipped-A, isoform F OS=Drosophila melanogaster GN=Nipped-A PE=1 SV=1	A0A140SQB4_DROME (+2)	Nipped-A	0	2
Histone deacetylase 6, isoform G OS=Drosophila melanogaster GN=HDAC6 PE=1 SV=1	M9PJN5_DROME	HDAC6	0	2
Uncharacterized protein, isoform D OS=Drosophila melanogaster GN=htk PE=1 SV=4	Q9VWP5_DROME	htk	0	2
Pebble, isoform E OS=Drosophila melanogaster GN=pbl PE=1 SV=1	A8JNN0_DROME (+4)	pbl	0	2
Uncharacterized protein CG4951 OS=Drosophila melanogaster GN=CG4951 PE=1 SV=1	Y4951_DROME	CG4951	0	2
LD45324p OS=Drosophila melanogaster GN=Prx5 PE=1 SV=1	Q960M4_DROME	Prx5	4	2
Anamorsin homolog OS=Drosophila melanogaster GN=CIAPIN1 PE=2 SV=1	DRE2_DROME	CIAPIN1	3	2
Nucleoside diphosphate kinase OS=Drosophila melanogaster GN=awd PE=1 SV=1	A0A0B4LHX6_DROME (+2)	awd	3	2
Deoxyuridine triphosphatase, isoform B OS=Drosophila melanogaster GN=dUTPase PE=1 SV=1	Q8IPB1_DROME (+1)	dUTPase	3	2
Uncharacterized protein CG9548 OS=Drosophila melanogaster GN=CG9548 PE=3 SV=2	PHF5_DROME	CG9548	3	2
Dynamin related protein 1, isoform A OS=Drosophila melanogaster GN=Drp1 PE=1 SV=1	Q9VQE0_DROME	Drp1	0	2
EH domain containing protein OS=Drosophila melanogaster GN=Past1 PE=1 SV=1	Q8T6I0_DROME (+1)	Past1	1	2
Peptidyl-prolyl cis-trans isomerase OS=Drosophila melanogaster GN=CG17266 PE=1 SV=1	Q4V5H1_DROME	CG17266	0	2
MIP20544p OS=Drosophila melanogaster GN=smid PE=1 SV=2	Q7KU82_DROME	smid	0	2
Polycomb protein Su(z)12 OS=Drosophila melanogaster GN=Su(z)12 PE=1 SV=1	SUZ12_DROME	Su	0	2
LD36341p OS=Drosophila melanogaster GN=Smg5 PE=1 SV=1	Q9V414_DROME	Smg5	0	2
FI14118p OS=Drosophila melanogaster GN=HSPC300 PE=1 SV=1	Q8MLQ0_DROME	HSPC300	0	2
Not1, isoform H OS=Drosophila melanogaster GN=Not1 PE=1 SV=1	A0A0B4LEZ3_DROME (+3)	Not1	0	2
CG9018, isoform B OS=Drosophila melanogaster GN=CG9018 PE=1 SV=1	Q8SX50_DROME (+1)	CG9018	0	2
Borealin OS=Drosophila melanogaster GN=borr PE=1 SV=1	BOREA_DROME	borr	0	2
FI21108p1 OS=Drosophila melanogaster GN=Spt6 PE=1 SV=1	N0D8I3_DROME (+1)	Spt6	0	2
RE52822p OS=Drosophila melanogaster GN=vlc PE=1 SV=1	A1Z6H4_DROME (+1)	vlc	0	2
CG5555, isoform B OS=Drosophila melanogaster GN=CG5555 PE=1 SV=1	A0A0B4KHR2_DROME	CG5555	0	2
EG:BACR25B3.9 protein OS=Drosophila melanogaster GN=Klp3A PE=1 SV=1	Q9XZ29_DROME	Klp3A	0	2
LD37516p OS=Drosophila melanogaster GN=CG11771 PE=1 SV=1	Q9VC06_DROME	CG11771	0	2
CG2469, isoform A OS=Drosophila melanogaster GN=CG2469 PE=1 SV=1	Q7K0X3_DROME	CG2469	0	2
BcDNA.GH11023 OS=Drosophila melanogaster GN=BcDNA.GH11023 PE=1 SV=1	Q9Y109_DROME	BcDNA	0	2
Ultraspiracle, isoform B OS=Drosophila melanogaster GN=usp PE=3 SV=1	M9PGS2_DROME (+1)	usp	0	2
GH01093p OS=Drosophila melanogaster GN=sals PE=1 SV=1	Q58CJ5_DROME (+1)	sals	0	2
ATP-dependent RNA helicase abstrakt OS=Drosophila melanogaster GN=abs PE=1 SV=1	DDX41_DROME	abs	3	2
SOSS complex subunit B homolog OS=Drosophila melanogaster GN=CG5181 PE=2 SV=1	SOSSB_DROME	CG5181	2	2
CG5323 OS=Drosophila melanogaster GN=CG5323 PE=1 SV=1	Q7JVK8_DROME	CG5323	2	2
Methylthioribose-1-phosphate isomerase OS=Drosophila melanogaster GN=CG11334 PE=3 SV=1	A0A0B4KI38_DROME (+1)	CG11334	1	2
GM14163p OS=Drosophila melanogaster GN=ND-51 PE=1 SV=1	Q9VMI3_DROME	ND-51	1	2
Otefin OS=Drosophila melanogaster GN=Ote PE=1 SV=2	OTE_DROME	Ote	1	2
Rae1 OS=Drosophila melanogaster GN=Rae1 PE=1 SV=1	Q9W2E7_DROME	Rae1	1	2
Ubiquitin carboxyl-terminal hydrolase OS=Drosophila melanogaster GN=Uch-L5 PE=1 SV=1	Q9XZ61_DROME	Uch-L5	1	2
Arginine kinase, isoform G OS=Drosophila melanogaster GN=Argk PE=1 SV=2	A8JNP1_DROME (+2)	Argk	0	2
Importin subunit alpha OS=Drosophila melanogaster GN=Kap-alpha1 PE=2 SV=1	O76521_DROME	Kap-alpha1	0	2
CG7741, isoform B OS=Drosophila melanogaster GN=CG7741 PE=1 SV=1	A0A0B4K6X7_DROME (+2)	CG7741	0	2
Polybromo OS=Drosophila melanogaster GN=polybromo PE=1 SV=1	Q9VC36_DROME	polybromo	0	2
LD29830p OS=Drosophila melanogaster GN=Srp54 PE=1 SV=1	Q9VL71_DROME	Srp54	0	2
CG3909 OS=Drosophila melanogaster GN=CG3909 PE=1 SV=1	Q9XZ19_DROME	CG3909	0	2
HEAT repeat-containing protein 1 homolog OS=Drosophila melanogaster GN=l(2)k09022 PE=2 SV=2	HEAT1_DROME	l	0	2
Quaking related 58E-2, isoform A OS=Drosophila melanogaster GN=qkr58E-2 PE=1 SV=1	Q9W254_DROME	qkr58E-2	0	2
COP9 signalosome complex subunit 7 OS=Drosophila melanogaster GN=CSN7 PE=1 SV=2	CSN7_DROME	CSN7	0	2
DNA polymerase OS=Drosophila melanogaster GN=DNApol-epsilon255 PE=1 SV=3	Q9VCN1_DROME	DNApol-epsilon255	0	2
CG2100, isoform A OS=Drosophila melanogaster GN=CG2100 PE=1 SV=1	Q9VNH2_DROME	CG2100	0	2
LD05287p OS=Drosophila melanogaster GN=l(3)mbt PE=1 SV=1	Q9VB52_DROME	l	0	2
Bubblegum, isoform C OS=Drosophila melanogaster GN=bgm PE=1 SV=1	B5RIV0_DROME (+1)	bgm	0	2
Uncharacterized protein OS=Drosophila melanogaster GN=CG42360 PE=4 SV=3	Q9W135_DROME	CG42360	0	2
LD18435p OS=Drosophila melanogaster GN=twin PE=1 SV=1	Q7K112_DROME (+2)	twin	0	2
BcDNA.GH02431 OS=Drosophila melanogaster GN=Dic1 PE=1 SV=1	Q9Y166_DROME	Dic1	0	2
CG2260 OS=Drosophila melanogaster GN=CG2260 PE=1 SV=1	Q9W3K3_DROME	CG2260	0	2
Protein PTCD3 homolog, mitochondrial OS=Drosophila melanogaster GN=CG4679 PE=2 SV=1	PTCD3_DROME	CG4679	0	2
CG4707 OS=Drosophila melanogaster GN=CG4707 PE=1 SV=1	Q9W137_DROME	CG4707	0	2
Transcription initiation factor TFIID subunit 9 OS=Drosophila melanogaster GN=e(y)1 PE=1 SV=1	TAF9_DROME	e	0	2
Uncharacterized protein, isoform D OS=Drosophila melanogaster GN=CG31368 PE=1 SV=2	Q7KSN8_DROME (+1)	CG31368	0	2
Small nuclear ribonucleoprotein F OS=Drosophila melanogaster GN=SmF PE=1 SV=2	RUXF_DROME	SmF	0	2
O-glycosyltransferase OS=Drosophila melanogaster GN=sxc PE=1 SV=1	Q7KJA9_DROME	sxc	0	2
Glutathione S transferase E13, isoform A OS=Drosophila melanogaster GN=GstE13 PE=1 SV=1	Q7JVI6_DROME	GstE13	2	2
Z band alternatively spliced PDZ-motif protein 52, isoform M OS=Drosophila melanogaster GN=Zasp52 PE=1 SV=1	A0A0B4KEW3_DROME (+8)	Zasp52	1	2
CG9953 OS=Drosophila melanogaster GN=CG9953 PE=1 SV=1	Q9VS02_DROME	CG9953	2	2
GH25379p OS=Drosophila melanogaster GN=Jafrac2 PE=1 SV=1	Q9V3Q4_DROME	Jafrac2	1	2
GH14654p OS=Drosophila melanogaster GN=GstE1 PE=1 SV=1	Q7KK90_DROME	GstE1	1	2
Malate dehydrogenase OS=Drosophila melanogaster GN=Mdh1 PE=1 SV=2	Q9VKX2_DROME	Mdh1	1	2
CG6805, isoform B OS=Drosophila melanogaster GN=CG6805 PE=1 SV=1	A0A0B4K7D8_DROME (+1)	CG6805	0	2
CG3164, isoform B OS=Drosophila melanogaster GN=CG3164 PE=1 SV=2	Q9VPJ9_DROME	CG3164	0	2
60S ribosomal protein L39 OS=Drosophila melanogaster GN=RpL39 PE=1 SV=2	RL39_DROME	RpL39	0	2
FI17138p1 OS=Drosophila melanogaster GN=spag PE=1 SV=1	Q9V3E9_DROME	spag	0	2
ER membrane protein complex 1, isoform A OS=Drosophila melanogaster GN=EMC1 PE=1 SV=1	Q9VHY6_DROME	EMC1	0	2
U1 small nuclear ribonucleoprotein A OS=Drosophila melanogaster GN=snf PE=1 SV=1	SNRPA_DROME	snf	0	2
NADH dehydrogenase (Ubiquinone) B16.6 subunit, isoform A OS=Drosophila melanogaster GN=ND-B16.6 PE=1 SV=1	Q9W402_DROME	ND-B16	0	2
tRNA methyltransferase 10 homolog A OS=Drosophila melanogaster GN=trmt10a PE=2 SV=1	TM10A_DROME	trmt10a	0	2
DNA replication-related element factor, isoform A OS=Drosophila melanogaster GN=Dref PE=1 SV=2	Q94883_DROME	Dref	0	2
Protein 1 of cleavage and polyadenylation factor 1, isoform F OS=Drosophila melanogaster GN=Pcf11 PE=1 SV=1	A0A0B4LF47_DROME (+3)	Pcf11	0	2
CG1751-PA OS=Drosophila melanogaster GN=Spase25 PE=1 SV=1	B4F5U4_DROME (+1)	Spase25	0	2
Catenin alpha OS=Drosophila melanogaster GN=alpha-Cat PE=1 SV=2	CTNA_DROME	alpha-Cat	0	2
LD12377p OS=Drosophila melanogaster GN=CG31156 PE=1 SV=3	Q9VCX7_DROME	CG31156	0	2
Maternal haploid OS=Drosophila melanogaster GN=mh PE=1 SV=1	Q9VXU6_DROME	mh	0	2
Raptor, isoform B OS=Drosophila melanogaster GN=raptor PE=1 SV=2	Q9W437_DROME	raptor	0	2
Pmp70, isoform C OS=Drosophila melanogaster GN=Pmp70 PE=1 SV=1	M9PF96_DROME (+1)	Pmp70	0	2
BCAS2 ortholog OS=Drosophila melanogaster GN=BCAS2 PE=1 SV=1	Q9VAY6_DROME	BCAS2	0	2
LP01207p OS=Drosophila melanogaster GN=Tpc1 PE=1 SV=1	Q7K0L7_DROME	Tpc1	0	2
Twinfilin OS=Drosophila melanogaster GN=twf PE=1 SV=1	TWF_DROME	twf	0	2
Protein wings apart-like OS=Drosophila melanogaster GN=wapl PE=1 SV=1	WAPL_DROME (+1)	wapl	0	2
CG5482, isoform A OS=Drosophila melanogaster GN=CG5482 PE=1 SV=1	Q7K3D4_DROME	CG5482	0	2
ANKLE2 ortholog, isoform D OS=Drosophila melanogaster GN=Ankle2 PE=1 SV=1	Q8MQX9_DROME (+2)	Ankle2	0	2
Elg1 homolog, isoform C OS=Drosophila melanogaster GN=elg1 PE=1 SV=1	Q86BP6_DROME (+1)	elg1	0	2
LD47064p OS=Drosophila melanogaster GN=RpLP0-like PE=1 SV=1	Q7K1Q7_DROME	RpLP0-like	0	2
CHIP ortholog OS=Drosophila melanogaster GN=STUB1 PE=1 SV=1	Q9XYW6_DROME	STUB1	0	2
Gilgamesh, isoform E OS=Drosophila melanogaster GN=gish PE=1 SV=1	Q59DW8_DROME (+1)	gish	0	2
Probable ribosome production factor 1 OS=Drosophila melanogaster GN=CG6712 PE=2 SV=1	RPF1_DROME	CG6712	0	2
AT19154p OS=Drosophila melanogaster GN=Scox PE=1 SV=1	Q9VMX4_DROME	Scox	0	2
CG7879, isoform A OS=Drosophila melanogaster GN=CG7879-RB PE=1 SV=1	Q9W0D6_DROME	CG7879-RB	0	2
Phosphoribosylformylglycinamidine synthase OS=Drosophila melanogaster GN=ade2 PE=2 SV=2	PUR4_DROME	ade2	0	2
Protein kintoun OS=Drosophila melanogaster GN=Nop17l PE=1 SV=1	KTU_DROME	Nop17l	0	2
RE55639p OS=Drosophila melanogaster GN=CG12542 PE=1 SV=2	Q9W3U1_DROME	CG12542	0	2
Putative elongator complex protein 4 OS=Drosophila melanogaster GN=CG6907 PE=1 SV=1	ELP4_DROME (+1)	CG6907	0	2
Mitochondrial ribosomal protein S6, isoform B OS=Drosophila melanogaster GN=mRpS6 PE=4 SV=1	M9NDH8_DROME (+1)	mRpS6	0	2
Uncharacterized protein OS=Drosophila melanogaster GN=CG32708 PE=1 SV=1	Q9W394_DROME	CG32708	0	2
Uncharacterized protein, isoform K OS=Drosophila melanogaster GN=CG16833 PE=4 SV=1	M9NCT3_DROME (+3)	CG16833	0	2
CG3847 OS=Drosophila melanogaster GN=CG3847 PE=1 SV=1	Q9W403_DROME	CG3847	0	2
Probable ribosome biogenesis protein CG4338 OS=Drosophila melanogaster GN=CG4338 PE=1 SV=1	Q9VFA0_DROME	CG4338	0	2
MIP16231p OS=Drosophila melanogaster GN=tko PE=2 SV=1	D3DMP8_DROME (+1)	tko	0	2
Moca-cyp, isoform A OS=Drosophila melanogaster GN=Moca-cyp PE=1 SV=1	Q9VAW1_DROME	Moca-cyp	0	2
Ran GTPase activating protein, isoform B OS=Drosophila melanogaster GN=RanGAP PE=1 SV=1	M9PBD9_DROME (+2)	RanGAP	1	2
Probable small nuclear ribonucleoprotein E OS=Drosophila melanogaster GN=SmE PE=1 SV=1	RUXE_DROME	SmE	1	2
NADH dehydrogenase (Ubiquinone) 18 kDa subunit OS=Drosophila melanogaster GN=ND-18 PE=1 SV=2	Q9VWI0_DROME	ND-18	1	2
Histone chaperone asf1 OS=Drosophila melanogaster GN=asf1 PE=1 SV=1	ASF1_DROME (+1)	asf1	1	2
Mitochondrial ribosomal protein S21, isoform A OS=Drosophila melanogaster GN=mRpS21 PE=1 SV=1	Q8I0J3_DROME	mRpS21	1	2
COP9 signalosome complex subunit 2 OS=Drosophila melanogaster GN=alien PE=1 SV=2	CSN2_DROME (+1)	alien	1	2
CG5902, isoform C OS=Drosophila melanogaster GN=CG5902 PE=1 SV=1	E1JIV0_DROME (+1)	CG5902	1	2
Drab5 OS=Drosophila melanogaster GN=Rab5 PE=1 SV=1	Q9V3I2_DROME	Rab5	1	2
Glutathione S transferase O2, isoform B OS=Drosophila melanogaster GN=GstO2 PE=1 SV=2	Q9VSL4_DROME	GstO2	1	2
Mitogen-activated protein kinase 14B OS=Drosophila melanogaster GN=p38b PE=1 SV=1	MK14B_DROME	p38b	0	2
RH09246p OS=Drosophila melanogaster GN=AIMP3 PE=1 SV=1	Q8MKK1_DROME	AIMP3	0	2
Uncharacterized protein, isoform D OS=Drosophila melanogaster GN=CG42748 PE=1 SV=1	A8DZ24_DROME (+5)	CG42748	0	2
Brahma-associated protein of 60 kDa OS=Drosophila melanogaster GN=Bap60 PE=1 SV=1	BAP60_DROME	Bap60	0	2
Rho guanine nucleotide exchange factor 2, isoform G OS=Drosophila melanogaster GN=RhoGEF2 PE=1 SV=1	A0A0B4K7T7_DROME (+2)	RhoGEF2	0	2
LD16074p OS=Drosophila melanogaster GN=Snp PE=1 SV=1	Q95RQ4_DROME	Snp	0	2
Sec22 ortholog, isoform B OS=Drosophila melanogaster GN=Sec22 PE=1 SV=1	M9PGI6_DROME (+1)	Sec22	0	2
Exonuclease mut-7 homolog OS=Drosophila melanogaster GN=Nbr PE=1 SV=1	MUT7_DROME	Nbr	0	2
CG7470, isoform A OS=Drosophila melanogaster GN=CG7470 PE=1 SV=1	Q9VNW6_DROME	CG7470	0	2
Shattered OS=Drosophila melanogaster GN=shtd PE=1 SV=1	Q9VXV3_DROME	shtd	0	2
FI18256p1 OS=Drosophila melanogaster GN=l(1)G0045 PE=1 SV=1	Q7KVW2_DROME	l	0	2
G protein alpha i subunit OS=Drosophila melanogaster GN=Galphai PE=1 SV=2	GNAI_DROME	Galphai	0	2
Signal recognition particle receptor subunit alpha homolog OS=Drosophila melanogaster GN=Gtp-bp PE=1 SV=2	SRPRA_DROME	Gtp-bp	0	2
Protein associated with topo II related-1, isoform A OS=Drosophila melanogaster GN=Patr-1 PE=1 SV=1	Q9VEN9_DROME	Patr-1	0	2
Protein ELYS homolog OS=Drosophila melanogaster GN=CG14215 PE=1 SV=2	ELYS_DROME (+1)	CG14215	0	2
DE-cadherin OS=Drosophila melanogaster GN=shg PE=1 SV=2	CADE_DROME	shg	0	2
Hangover, isoform C OS=Drosophila melanogaster GN=hang PE=1 SV=1	B7Z0Z1_DROME (+1)	hang	0	2
DNA polymerase interacting tpr containing protein of 47kD, isoform A OS=Drosophila melanogaster GN=Dpit47 PE=1 SV=1	A1Z6M6_DROME	Dpit47	0	2
CG3071 OS=Drosophila melanogaster GN=EG:25E8.3 PE=1 SV=1	Q9W4Z9_DROME	EG	0	2
Rho GTPase activating protein at 71E, isoform D OS=Drosophila melanogaster GN=RhoGAP71E PE=1 SV=1	B7Z058_DROME (+6)	RhoGAP71E	0	2
UPF0389 protein CG9231 OS=Drosophila melanogaster GN=CG9231 PE=1 SV=1	U389_DROME (+1)	CG9231	0	2
Protein chiffon OS=Drosophila melanogaster GN=chif PE=1 SV=2	CHIF_DROME (+1)	chif	0	2
39S ribosomal protein L51, mitochondrial OS=Drosophila melanogaster GN=mRpL51 PE=2 SV=2	RM51_DROME	mRpL51	0	2
Laminin subunit gamma-1 OS=Drosophila melanogaster GN=LanB2 PE=2 SV=2	LAMC1_DROME (+1)	LanB2	0	2
Translation machinery-associated protein 16 homolog OS=Drosophila melanogaster GN=CG15027 PE=2 SV=2	TMA16_DROME	CG15027	0	2
Ubiquitin-conjugating enzyme E2 S OS=Drosophila melanogaster GN=CG8188 PE=1 SV=2	UBE2S_DROME (+1)	CG8188	0	2
GH06117p OS=Drosophila melanogaster GN=pst PE=2 SV=2	Q8IQ80_DROME (+1)	pst	0	2
FI21245p1 OS=Drosophila melanogaster GN=CG15896-RA PE=1 SV=1	Q9W413_DROME	CG15896-RA	0	2
LD46404p OS=Drosophila melanogaster GN=CG16753 PE=1 SV=1	Q9VZV8_DROME	CG16753	0	2
DNA-directed RNA polymerases I, II, and III subunit RPABC5 OS=Drosophila melanogaster GN=Rpb10 PE=3 SV=1	RPAB5_DROME	Rpb10	0	2
FI04408p OS=Drosophila melanogaster GN=Rox8 PE=1 SV=1	Q8IMX4_DROME (+1)	Rox8	0	2
CG4332 OS=Drosophila melanogaster GN=CG4332 PE=1 SV=1	Q9VYG3_DROME	CG4332	0	2
Myosin 31DF, isoform C OS=Drosophila melanogaster GN=Myo31DF PE=3 SV=1	M9MRS7_DROME (+1)	Myo31DF	0	2
Uncharacterized protein, isoform E OS=Drosophila melanogaster GN=CG42389 PE=1 SV=1	B7YZW3_DROME (+3)	CG42389	0	2
CTP synthase OS=Drosophila melanogaster GN=CTPsyn PE=1 SV=2	PYRG_DROME (+1)	CTPsyn	0	2
FI07663p OS=Drosophila melanogaster GN=tex PE=1 SV=1	Q9VHT2_DROME	tex	0	2
Casein kinase IIalpha, isoform C OS=Drosophila melanogaster GN=CkIIalpha PE=1 SV=1	A4V2B8_DROME (+1)	CkIIalpha	0	2
Bloom syndrome protein homolog OS=Drosophila melanogaster GN=Blm PE=1 SV=1	BLM_DROME	Blm	0	2
6-phosphogluconate dehydrogenase, decarboxylating OS=Drosophila melanogaster GN=Pgd PE=2 SV=1	6PGD_DROME (+1)	Pgd	0	2
CG4291, isoform A OS=Drosophila melanogaster GN=CG4291-RA PE=1 SV=1	Q9VPU4_DROME	CG4291-RA	0	2
39S ribosomal protein L13, mitochondrial OS=Drosophila melanogaster GN=mRpL13 PE=2 SV=2	RM13_DROME	mRpL13	0	2
Glutathione S transferase E6 OS=Drosophila melanogaster GN=GstE6 PE=1 SV=1	A1ZB71_DROME	GstE6	0	2
TBP-associated factor 4, isoform D OS=Drosophila melanogaster GN=Taf4 PE=1 SV=1	A4V201_DROME (+5)	Taf4	0	2
Tyrosine-protein phosphatase OS=Drosophila melanogaster GN=Ptpmeg PE=2 SV=3	Q9W0R3_DROME	Ptpmeg	0	2
CG2063 OS=Drosophila melanogaster GN=CG2063 PE=1 SV=1	Q7K0K1_DROME	CG2063	0	2
CTD nuclear envelope phosphatase 1 homolog OS=Drosophila melanogaster GN=Dd PE=2 SV=1	CNEP1_DROME (+1)	Dd	0	2
Mitochondrial ribosomal protein L27, isoform A OS=Drosophila melanogaster GN=mRpL27 PE=1 SV=1	Q86BM8_DROME	mRpL27	0	2
AT17867p OS=Drosophila melanogaster GN=Mtl PE=1 SV=1	Q7JWS8_DROME	Mtl	0	2
Ribosomal protein OS=Drosophila melanogaster GN=mRpL36 PE=1 SV=1	Q9I7Q9_DROME	mRpL36	0	2
Spellchecker1, isoform D OS=Drosophila melanogaster GN=spel1 PE=1 SV=1	M9ND86_DROME (+1)	spel1	0	2
Ras opposite, isoform B OS=Drosophila melanogaster GN=Rop PE=3 SV=1	M9PEL1_DROME (+1)	Rop	0	2
Vacuolar protein sorting-associated protein 72 homolog OS=Drosophila melanogaster GN=YL-1 PE=1 SV=1	VPS72_DROME (+1)	YL-1	0	2
Probable RNA-binding protein CG14230 OS=Drosophila melanogaster GN=CG14230 PE=1 SV=2	Y4230_DROME	CG14230	0	2
AT18160p OS=Drosophila melanogaster GN=CG9945 PE=2 SV=1	Q7JYQ4_DROME	CG9945	0	2
Elongation of very long chain fatty acids protein OS=Drosophila melanogaster GN=CG9798 PE=1 SV=1	Q95T98_DROME	CG9798	0	2
Dolichyl-diphosphooligosaccharide--protein glycosyltransferase 48 kDa subunit OS=Drosophila melanogaster GN=Ost48 PE=2 SV=2	OST48_DROME	Ost48	0	2
FI03455p OS=Drosophila melanogaster GN=CG30349-RA PE=1 SV=1	A1Z7K2_DROME	CG30349-RA	0	2
RH08992p OS=Drosophila melanogaster GN=CG15916 PE=1 SV=1	Q8SXX0_DROME	CG15916	0	2
Mediator of RNA polymerase II transcription subunit 17 OS=Drosophila melanogaster GN=MED17 PE=1 SV=1	MED17_DROME	MED17	0	2
LD06392p OS=Drosophila melanogaster GN=r2d2 PE=1 SV=1	Q9VLW8_DROME	r2d2	0	2
FI21265p1 OS=Drosophila melanogaster GN=mei-9 PE=1 SV=1	T2FFI3_DROME (+1)	mei-9	0	2
GH11602p OS=Drosophila melanogaster GN=Gcn5 PE=1 SV=1	Q9VTZ1_DROME	Gcn5	0	2
GH11935p OS=Drosophila melanogaster GN=Ostgamma PE=1 SV=1	Q8SY53_DROME	Ostgamma	0	2
Symplekin OS=Drosophila melanogaster GN=Sym PE=1 SV=1	SYMPK_DROME	Sym	0	2
NTF2-related export protein OS=Drosophila melanogaster GN=Nxt1 PE=2 SV=1	NXT1_DROME	Nxt1	0	2
39S ribosomal protein L22, mitochondrial OS=Drosophila melanogaster GN=mRpL22 PE=2 SV=2	RM22_DROME	mRpL22	0	2
Uncharacterized protein, isoform B OS=Drosophila melanogaster GN=CG13373 PE=4 SV=1	A8JUS8_DROME	CG13373	0	2
Serendipity locus protein H-1 OS=Drosophila melanogaster GN=wdn PE=1 SV=2	SRYC_DROME	wdn	0	2
LD21442p OS=Drosophila melanogaster GN=scaf6 PE=1 SV=1	Q59E33_DROME	scaf6	0	2
NADH dehydrogenase [ubiquinone] 1 subunit C2 OS=Drosophila melanogaster GN=ND-B14.5B PE=1 SV=1	Q9VQM2_DROME	ND-B14	0	2
FI18849p1 OS=Drosophila melanogaster GN=PNPase PE=2 SV=2	Q9V9X7_DROME	PNPase	0	2
Amidophosphoribosyltransferase OS=Drosophila melanogaster GN=Prat PE=1 SV=1	A0A0B4K6L4_DROME (+1)	Prat	0	2
Boule, isoform D OS=Drosophila melanogaster GN=bol PE=1 SV=1	A4V1Q0_DROME (+4)	bol	0	2
ADP-ribosylation factor 2 OS=Drosophila melanogaster GN=Arf102F PE=2 SV=2	ARF2_DROME (+1)	Arf102F	0	2
Cap binding protein 80, isoform B OS=Drosophila melanogaster GN=Cbp80 PE=1 SV=1	E2QD75_DROME (+1)	Cbp80	0	2
Polycomb protein esc OS=Drosophila melanogaster GN=esc PE=1 SV=1	ESC_DROME	esc	0	2
Homeotic protein female sterile OS=Drosophila melanogaster GN=fs(1)h PE=1 SV=2	FSH_DROME (+1)	fs	0	2
GTP-binding protein 10 homolog OS=Drosophila melanogaster GN=CG10628 PE=2 SV=2	GTPBA_DROME	CG10628	0	2
Protein LSM12 homolog A OS=Drosophila melanogaster GN=CG15735 PE=2 SV=2	LS12A_DROME	CG15735	0	2
Probable N6-adenosine-methyltransferase MT-A70-like protein OS=Drosophila melanogaster GN=Ime4 PE=2 SV=1	MTA70_DROME	Ime4	0	2
Uncharacterized protein, isoform C OS=Drosophila melanogaster GN=CG17691 PE=1 SV=3	Q7PLE6_DROME	CG17691	0	2
Dynein light intermediate chain, isoform B OS=Drosophila melanogaster GN=Dlic PE=1 SV=1	Q8IR93_DROME (+1)	Dlic	0	2
Adaptor protein complex 1, sigma subunit, isoform A OS=Drosophila melanogaster GN=AP-1sigma PE=1 SV=2	Q9VCF4_DROME	AP-1sigma	0	2
CG4511, isoform A OS=Drosophila melanogaster GN=CG4511 PE=1 SV=1	Q9VGV8_DROME	CG4511	0	2
FI06805p OS=Drosophila melanogaster GN=Rrp46 PE=1 SV=3	Q9VGZ2_DROME	Rrp46	0	2
LP10852p OS=Drosophila melanogaster GN=mRpS18B PE=1 SV=1	Q9VIN9_DROME	mRpS18B	0	2
CG2941, isoform A OS=Drosophila melanogaster GN=CG2941 PE=2 SV=2	Q9W4N9_DROME	CG2941	0	2
tRNA(His) guanylyltransferase OS=Drosophila melanogaster GN=THG PE=3 SV=1	M9MSI6_DROME (+1)	THG	0	2
Ribonuclease H2 subunit A OS=Drosophila melanogaster GN=CG13690 PE=2 SV=1	RNH2A_DROME	CG13690	0	2
Tetratricopeptide repeat protein 2, isoform C OS=Drosophila melanogaster GN=Tpr2 PE=1 SV=1	M9PDJ9_DROME (+2)	Tpr2	0	2
LD06557p OS=Drosophila melanogaster GN=mip40 PE=1 SV=1	Q7K159_DROME	mip40	0	2
AP-3 complex subunit beta OS=Drosophila melanogaster GN=rb PE=1 SV=1	Q9W4K1_DROME	rb	0	2
Unconventional prefoldin RPB5 interactor-like protein OS=Drosophila melanogaster GN=uri PE=1 SV=1	URI_DROME	uri	0	2
CG4936 OS=Drosophila melanogaster GN=CG4936 PE=1 SV=1	Q9VDQ3_DROME	CG4936	0	2
GTP-binding protein Rheb homolog OS=Drosophila melanogaster GN=Rheb PE=2 SV=1	RHEB_DROME	Rheb	0	2
Ubiquitin-fold modifier 1 OS=Drosophila melanogaster GN=CG34191 PE=3 SV=1	A0A0B4LFP4_DROME (+1)	CG34191	0	2
Negative cofactor 2alpha OS=Drosophila melanogaster GN=NC2alpha PE=1 SV=2	Q9W2E3_DROME	NC2alpha	0	2
Vacuolar H[+] ATPase 44kD subunit, isoform F OS=Drosophila melanogaster GN=Vha44 PE=1 SV=1	B7YZI0_DROME (+1)	Vha44	0	2
LD37257p OS=Drosophila melanogaster GN=RAF2 PE=1 SV=3	Q9VV52_DROME	RAF2	0	2
IP02321p OS=Drosophila melanogaster GN=Rpb7 PE=1 SV=2	Q9VFB5_DROME	Rpb7	0	2
MORF-related gene 15, isoform B OS=Drosophila melanogaster GN=MRG15 PE=4 SV=1	A0A0B4KHJ7_DROME (+1)	MRG15	0	2
CG3509 protein OS=Drosophila melanogaster GN=BigH1 PE=1 SV=1	Q8MSC4_DROME	BigH1	0	2
LD24737p OS=Drosophila melanogaster GN=l(1)G0007 PE=1 SV=2	Q9VY54_DROME	l	0	2
RE50839p OS=Drosophila melanogaster GN=Spx PE=1 SV=1	Q9W424_DROME	Spx	0	2
CG2004, isoform A OS=Drosophila melanogaster GN=CG2004 PE=1 SV=1	Q9W3C3_DROME	CG2004	0	2
Uncharacterized protein OS=Drosophila melanogaster GN=CG42487 PE=1 SV=1	E1JIZ7_DROME	CG42487	0	2
RE20389p OS=Drosophila melanogaster GN=CG10470 PE=1 SV=1	Q9VJ11_DROME	CG10470	0	2
Uncharacterized protein, isoform C OS=Drosophila melanogaster GN=Ttd14 PE=1 SV=1	A8DYI2_DROME (+1)	Ttd14	0	2
Origin recognition complex subunit 5 OS=Drosophila melanogaster GN=Orc5 PE=1 SV=1	ORC5_DROME	Orc5	0	2
Chromosome associated protein G, isoform F OS=Drosophila melanogaster GN=Cap-G PE=1 SV=2	A1Z987_DROME (+1)	Cap-G	0	2
Nucleolar MIF4G domain-containing protein 1 homolog OS=Drosophila melanogaster GN=CG9004 PE=2 SV=1	NOM1_DROME	CG9004	0	2
LD29223p OS=Drosophila melanogaster GN=par-6 PE=1 SV=1	O97111_DROME	par-6	0	2
LD06737p1 OS=Drosophila melanogaster GN=CG42553-RA PE=2 SV=2	Q9W0M6_DROME	CG42553-RA	0	2
Dimethyladenosine transferase 2, mitochondrial OS=Drosophila melanogaster GN=mtTFB2 PE=2 SV=2	TFB2M_DROME	mtTFB2	0	2
Asparagine synthetase domain-containing protein CG17486 OS=Drosophila melanogaster GN=CG17486 PE=2 SV=2	ASND1_DROME	CG17486	0	2
LD41558p OS=Drosophila melanogaster GN=l(2)34Fd PE=1 SV=1	Q9V3P2_DROME	l	0	2
LD43650p OS=Drosophila melanogaster GN=Mtch PE=1 SV=1	Q9V3Y4_DROME	Mtch	0	2
SD21096p OS=Drosophila melanogaster GN=CG14544 PE=1 SV=1	Q9VBH7_DROME	CG14544	0	2
Lysine (K)-specific demethylase 2, isoform C OS=Drosophila melanogaster GN=Kdm2 PE=4 SV=1	A0A0B4KFJ7_DROME (+1)	Kdm2	0	2
Cytoplasmic FMR1-interacting protein OS=Drosophila melanogaster GN=Sra-1 PE=1 SV=1	CYFIP_DROME	Sra-1	0	2
Mitochondrial ribosomal protein S17 OS=Drosophila melanogaster GN=mRpS17 PE=1 SV=1	Q9W199_DROME	mRpS17	0	2
DNA primase small subunit OS=Drosophila melanogaster GN=DNApol-alpha50 PE=2 SV=2	PRI1_DROME	DNApol-alpha50	0	2
Splicing factor 3B subunit 6-like protein OS=Drosophila melanogaster GN=CG13298 PE=1 SV=1	SF3B6_DROME	CG13298	0	2
Humpty dumpty, isoform B OS=Drosophila melanogaster GN=hd PE=4 SV=1	A0A126GUQ3_DROME (+1)	hd	0	2
THUMP domain-containing protein 1 homolog OS=Drosophila melanogaster GN=CG15014 PE=1 SV=2	THUM1_DROME	CG15014	0	2
CG7686, isoform B OS=Drosophila melanogaster GN=LTV1 PE=4 SV=1	A0A0B4LF59_DROME (+1)	LTV1	0	2
AP-2 complex subunit alpha OS=Drosophila melanogaster GN=AP-2alpha PE=1 SV=1	AP2A_DROME	AP-2alpha	0	2
Cullin 4, isoform A OS=Drosophila melanogaster GN=Cul4 PE=1 SV=1	Q5BI50_DROME	Cul4	0	2
CG6664, isoform A OS=Drosophila melanogaster GN=CG6664 PE=1 SV=1	Q9VVC8_DROME	CG6664	0	2
FI02109p OS=Drosophila melanogaster GN=CG12702-RA PE=1 SV=1	Q9VWC7_DROME	CG12702-RA	0	2
Cytochrome b-c1 complex subunit 7 OS=Drosophila melanogaster GN=UQCR-14 PE=1 SV=1	Q9VXI6_DROME	UQCR-14	0	2
GH02075p OS=Drosophila melanogaster GN=Tspo PE=1 SV=1	Q9VPR1_DROME	Tspo	0	2
FI02994p OS=Drosophila melanogaster GN=Sec61beta PE=1 SV=1	Q7JZN0_DROME	Sec61beta	0	2
LD40944p OS=Drosophila melanogaster GN=CG12391 PE=1 SV=1	Q7K4G8_DROME	CG12391	0	2
GM13395p OS=Drosophila melanogaster GN=Prp38 PE=1 SV=1	Q7JVL3_DROME	Prp38	0	2
Putative tRNA pseudouridine synthase Pus10 OS=Drosophila melanogaster GN=Pus10 PE=2 SV=2	PUS10_DROME	Pus10	0	2
Ribonuclease P protein subunit p20 OS=Drosophila melanogaster GN=Rpp20 PE=1 SV=1	POP7_DROME (+1)	Rpp20	0	2
Mitochondrial ribosomal protein S2 OS=Drosophila melanogaster GN=mRpS2 PE=1 SV=1	Q8MSS7_DROME	mRpS2	0	2
V-type proton ATPase subunit d 1 OS=Drosophila melanogaster GN=VhaAC39-1 PE=2 SV=1	VA0D1_DROME	VhaAC39-1	0	2
Eukaryotic translation initiation factor 3 subunit F-1 OS=Drosophila melanogaster GN=eIF3-S5-1 PE=2 SV=1	EI3F1_DROME	eIF3-S5-1	0	2
Uncharacterized protein, isoform A OS=Drosophila melanogaster GN=CG17652 PE=4 SV=1	Q9VQ40_DROME	CG17652	0	2
Tubulin gamma-1 chain OS=Drosophila melanogaster GN=gammaTub23C PE=1 SV=2	TBG1_DROME	gammaTub23C	0	2
RE05944p OS=Drosophila melanogaster GN=CG10500 PE=1 SV=1	Q8SY25_DROME	CG10500	0	1
Like-AP180, isoform E OS=Drosophila melanogaster GN=lap PE=1 SV=1	A0A0B4K603_DROME (+6)	lap	0	1
Peptidyl-prolyl cis-trans isomerase OS=Drosophila melanogaster GN=Cyp1 PE=1 SV=2	PPIA_DROME	Cyp1	11	1
Ccp84Ag OS=Drosophila melanogaster GN=Ccp84Ag PE=1 SV=1	O97064_DROME	Ccp84Ag	12	1
Uncharacterized protein, isoform T OS=Drosophila melanogaster GN=CG34417 PE=1 SV=1	M9PDW8_DROME (+1)	CG34417	1	1
Male fertility factor kl3 OS=Drosophila melanogaster GN=kl-3 PE=1 SV=3	A8Y5B7_DROME	kl-3	0	1
Tweek, isoform H OS=Drosophila melanogaster GN=tweek PE=1 SV=1	M9MRK7_DROME (+5)	tweek	0	1
Wing blister, isoform B OS=Drosophila melanogaster GN=wb PE=4 SV=1	Q8IP51_DROME (+1)	wb	0	1
Protein SPT2 homolog OS=Drosophila melanogaster GN=CG5815 PE=2 SV=1	SPT2_DROME	CG5815	0	1
Cysteine and histidine-rich protein 1 homolog OS=Drosophila melanogaster GN=CG32486 PE=2 SV=2	CYHR1_DROME	CG32486	3	1
Uncharacterized protein, isoform D OS=Drosophila melanogaster GN=CG40045 PE=1 SV=1	M9PG40_DROME (+1)	CG40045	5	1
Dynein heavy chain at 89D, isoform C OS=Drosophila melanogaster GN=Dhc98D PE=4 SV=1	E1JJ04_DROME (+1)	Dhc98D	1	1
Uncharacterized protein, isoform A OS=Drosophila melanogaster GN=CG14438 PE=1 SV=2	Q9W3W6_DROME	CG14438	0	1
Histone-lysine N-methyltransferase SETD1 OS=Drosophila melanogaster GN=Set1 PE=1 SV=1	SET1_DROME	Set1	0	1
RE70722p OS=Drosophila melanogaster GN=Usp5 PE=1 SV=1	Q9VZU7_DROME	Usp5	4	1
Uncharacterized protein, isoform G OS=Drosophila melanogaster GN=CG15822 PE=4 SV=2	B7Z0I2_DROME (+1)	CG15822	0	1
Curled, isoform D OS=Drosophila melanogaster GN=cu PE=4 SV=1	A8JQX3_DROME	cu	1	1
Serine/threonine-protein phosphatase OS=Drosophila melanogaster GN=Pp2B-14D PE=3 SV=1	M9NE01_DROME (+1)	Pp2B-14D	0	1
UPF0396 protein CG6066 OS=Drosophila melanogaster GN=CG6066 PE=1 SV=1	U396_DROME	CG6066	1	1
Porin, isoform D OS=Drosophila melanogaster GN=porin PE=4 SV=1	M9PD75_DROME (+1)	porin	4	1
AT08049p OS=Drosophila melanogaster GN=CG1440-RC PE=1 SV=1	A8JV22_DROME (+2)	CG1440-RC	5	1
Histone-lysine N-methyltransferase ash1 OS=Drosophila melanogaster GN=ash1 PE=1 SV=3	ASH1_DROME	ash1	1	1
CG5004, isoform B OS=Drosophila melanogaster GN=CG5004 PE=1 SV=1	M9MSQ1_DROME	CG5004	0	1
Muscle-specific protein 20 OS=Drosophila melanogaster GN=Mp20 PE=2 SV=2	MP20_DROME	Mp20	4	1
LD44762p OS=Drosophila melanogaster GN=Rab8 PE=1 SV=1	O18338_DROME	Rab8	1	1
Ribonucleoside-diphosphate reductase subunit M2 OS=Drosophila melanogaster GN=RnrS PE=1 SV=2	RIR2_DROME	RnrS	0	1
LD31163p OS=Drosophila melanogaster GN=ssp PE=1 SV=1	Q9VTT3_DROME	ssp	0	1
C12.2, isoform B OS=Drosophila melanogaster GN=c12.2 PE=1 SV=1	M9PHH0_DROME (+1)	c12	0	1
Serine/threonine-protein kinase ATM OS=Drosophila melanogaster GN=tefu PE=2 SV=1	ATM_DROME	tefu	0	1
Grunge, isoform F OS=Drosophila melanogaster GN=Gug PE=1 SV=1	M9NDL9_DROME (+7)	Gug	0	1
CG7484 OS=Drosophila melanogaster GN=CG7484 PE=1 SV=2	Q9VVJ7_DROME	CG7484	4	1
Heat shock protein 27 OS=Drosophila melanogaster GN=Hsp27 PE=1 SV=2	HSP27_DROME (+1)	Hsp27	3	1
Myosin heavy chain-like, isoform G OS=Drosophila melanogaster GN=Mhcl PE=1 SV=1	Q0KI67_DROME (+2)	Mhcl	0	1
Probable RNA methyltransferase bin3 OS=Drosophila melanogaster GN=bin3 PE=1 SV=1	BN3D1_DROME (+1)	bin3	0	1
Serine/threonine-protein kinase RIO1 OS=Drosophila melanogaster GN=RIOK1 PE=1 SV=1	Q9VTL5_DROME	RIOK1	0	1
Succinyl-CoA:3-ketoacid-coenzyme A transferase OS=Drosophila melanogaster GN=SCOT PE=1 SV=1	M9PGX7_DROME (+2)	SCOT	2	1
Tao, isoform I OS=Drosophila melanogaster GN=Tao PE=1 SV=1	M9PHK2_DROME (+1)	Tao	0	1
Kinesin heavy chain 73, isoform A OS=Drosophila melanogaster GN=Khc-73 PE=1 SV=1	A1ZA18_DROME	Khc-73	0	1
Rabconnectin-3B, isoform A OS=Drosophila melanogaster GN=Rbcn-3B PE=1 SV=1	Q9W543_DROME	Rbcn-3B	0	1
Uncharacterized protein, isoform C OS=Drosophila melanogaster GN=CG41099 PE=1 SV=1	Q7PLP5_DROME	CG41099	0	1
Transcription factor grauzone OS=Drosophila melanogaster GN=grau PE=1 SV=1	GRAU_DROME	grau	0	1
Nucleoporin 93kD-1 OS=Drosophila melanogaster GN=Nup93-1 PE=1 SV=1	Q9XZ06_DROME	Nup93-1	0	1
UMP-CMP kinase OS=Drosophila melanogaster GN=Dak1 PE=1 SV=1	Q9VBI2_DROME	Dak1	2	1
Peroxiredoxin 6005 OS=Drosophila melanogaster GN=Prx6005 PE=1 SV=1	Q9VQI7_DROME	Prx6005	3	1
RE63284p OS=Drosophila melanogaster GN=CG18081 PE=2 SV=1	Q9VUU7_DROME	CG18081	1	1
GH23780p OS=Drosophila melanogaster GN=ND-15 PE=1 SV=1	Q7K1C0_DROME	ND-15	2	1
GH15728p OS=Drosophila melanogaster GN=CG13917 PE=1 SV=1	Q9W0D3_DROME	CG13917	0	1
CLIP-associating protein OS=Drosophila melanogaster GN=chb PE=1 SV=1	CLASP_DROME	chb	0	1
Myosin binding subunit, isoform L OS=Drosophila melanogaster GN=Mbs PE=1 SV=1	M9NDA1_DROME (+4)	Mbs	0	1
CG6621, isoform B OS=Drosophila melanogaster GN=CG6621 PE=4 SV=1	A0A0B4JDC3_DROME (+1)	CG6621	0	1
Protein DGCR14 homolog OS=Drosophila melanogaster GN=Es2 PE=1 SV=2	DGC14_DROME	Es2	0	1
Jumonji, AT rich interactive domain 2 OS=Drosophila melanogaster GN=Jarid2 PE=1 SV=3	Q9VT00_DROME	Jarid2	0	1
Probable elongator complex protein 2 OS=Drosophila melanogaster GN=Elp2 PE=1 SV=1	ELP2_DROME	Elp2	2	1
Enhancer of mRNA-decapping protein 4 homolog OS=Drosophila melanogaster GN=Ge-1 PE=1 SV=2	EDC4_DROME	Ge-1	0	1
CG2926, isoform A OS=Drosophila melanogaster GN=CG2926 PE=1 SV=1	Q9VNE0_DROME	CG2926	0	1
CG7372 OS=Drosophila melanogaster GN=CG7372 PE=1 SV=2	Q9VUS0_DROME	CG7372	0	1
Serpin 28Da OS=Drosophila melanogaster GN=Spn28Da PE=3 SV=1	Q0E8V6_DROME	Spn28Da	0	1
IP13286p OS=Drosophila melanogaster GN=ZnT33D PE=2 SV=1	Q4V528_DROME (+1)	ZnT33D	0	1
DNA-directed RNA polymerase OS=Drosophila melanogaster GN=mtRNApol PE=2 SV=1	Q9VPW4_DROME	mtRNApol	0	1
Timeout OS=Drosophila melanogaster GN=timeout PE=1 SV=2	Q8INH7_DROME	timeout	0	1
Histone acetyltransferase OS=Drosophila melanogaster GN=enok PE=1 SV=2	Q9W1A9_DROME	enok	0	1
Regulator of G-protein signaling loco OS=Drosophila melanogaster GN=loco PE=1 SV=2	RGS_DROME	loco	0	1
MICOS complex subunit OS=Drosophila melanogaster GN=CG5903 PE=1 SV=1	Q9VEY5_DROME	CG5903	0	1
Barentsz, isoform B OS=Drosophila melanogaster GN=btz PE=1 SV=1	Q7KRX5_DROME	btz	0	1
Calcium-transporting ATPase OS=Drosophila melanogaster GN=PMCA PE=1 SV=1	E6EK15_DROME (+6)	PMCA	0	1
Cubitus interruptus, isoform C OS=Drosophila melanogaster GN=ci PE=1 SV=1	H9XVL6_DROME	ci	0	1
Laminin subunit beta-1 OS=Drosophila melanogaster GN=LanB1 PE=1 SV=4	LAMB1_DROME	LanB1	0	1
Uncharacterized protein, isoform E OS=Drosophila melanogaster GN=CG30389 PE=1 SV=1	A0A0B4KEW2_DROME (+2)	CG30389	0	1
Ran-binding protein M, isoform F OS=Drosophila melanogaster GN=RanBPM PE=1 SV=1	A0A0B4KFL0_DROME	RanBPM	0	1
CG2972, isoform A OS=Drosophila melanogaster GN=CG2972 PE=1 SV=2	Q9W2Y4_DROME	CG2972	0	1
Salt-inducible kinase 3, isoform D OS=Drosophila melanogaster GN=Sik3 PE=1 SV=1	A0A0B4LFW1_DROME (+1)	Sik3	0	1
Tropomyosin 2, isoform E OS=Drosophila melanogaster GN=Tm2 PE=1 SV=1	A0A0B4KHJ9_DROME	Tm2	1	1
Uncharacterized protein, isoform B OS=Drosophila melanogaster GN=CG16817 PE=1 SV=1	A0A0B4K6D2_DROME (+1)	CG16817	1	1
Aspartate aminotransferase OS=Drosophila melanogaster GN=Got2 PE=1 SV=1	Q8IPY3_DROME (+1)	Got2	2	1
Malignant T-cell-amplified sequence 1 homolog OS=Drosophila melanogaster GN=MCTS1 PE=1 SV=1	MCTS1_DROME	MCTS1	1	1
EG:52C10.4 protein OS=Drosophila melanogaster GN=Ubc10 PE=1 SV=1	Q7K738_DROME	Ubc10	2	1
CG5168, isoform A OS=Drosophila melanogaster GN=CG5168 PE=1 SV=1	Q9VKW1_DROME	CG5168	2	1
26S proteasome non-ATPase regulatory subunit 6 OS=Drosophila melanogaster GN=Rpn7 PE=2 SV=1	PSMD6_DROME	Rpn7	1	1
Saposin-related, isoform B OS=Drosophila melanogaster GN=Sap-r PE=1 SV=2	Q8IMH4_DROME (+1)	Sap-r	1	1
Probable methylmalonate-semialdehyde dehydrogenase [acylating], mitochondrial OS=Drosophila melanogaster GN=CG17896 PE=2 SV=1	MMSA_DROME	CG17896	2	1
Proteasome subunit alpha type-3 OS=Drosophila melanogaster GN=Prosalpha7 PE=1 SV=1	PSA3_DROME	Prosalpha7	3	1
GDP dissociation inhibitor, isoform A OS=Drosophila melanogaster GN=Gdi PE=1 SV=1	Q9VLB7_DROME	Gdi	1	1
Ribulose-phosphate 3-epimerase OS=Drosophila melanogaster GN=CG1364 PE=1 SV=1	Q95RV5_DROME	CG1364	3	1
Uncharacterized protein OS=Drosophila melanogaster GN=CG42231 PE=4 SV=1	B7YZW2_DROME	CG42231	2	1
RNA-binding protein 4F, isoform D OS=Drosophila melanogaster GN=Rnp4F PE=1 SV=1	A8JUY0_DROME (+1)	Rnp4F	0	1
Iron-sulfur cluster assembly 1 homolog, mitochondrial OS=Drosophila melanogaster GN=l(1)G0136 PE=1 SV=1	ISCA1_DROME	l	1	1
CG6961 OS=Drosophila melanogaster GN=CG6961 PE=1 SV=2	Q9VWQ3_DROME (+1)	CG6961	1	1
Programmed cell death 5 OS=Drosophila melanogaster GN=PDCD-5 PE=1 SV=1	Q9VUZ8_DROME	PDCD-5	1	1
Histone-lysine N-methyltransferase eggless OS=Drosophila melanogaster GN=egg PE=1 SV=1	SETB1_DROME	egg	0	1
5PtaseI, isoform F OS=Drosophila melanogaster GN=5PtaseI PE=1 SV=1	B7Z0Q1_DROME (+1)	5PtaseI	0	1
ATP-dependent chromatin assembly factor large subunit OS=Drosophila melanogaster GN=Acf PE=1 SV=1	Q9V9T4_DROME	Acf	0	1
Fatty acid synthase 1, isoform C OS=Drosophila melanogaster GN=FASN1 PE=1 SV=2	B7Z001_DROME (+1)	FASN1	0	1
Pre-rRNA-processing protein TSR1 homolog OS=Drosophila melanogaster GN=CG7338 PE=1 SV=1	TSR1_DROME	CG7338	0	1
CG9062, isoform C OS=Drosophila melanogaster GN=CG9062 PE=4 SV=1	A0A0B4KET0_DROME (+1)	CG9062	0	1
Aconitate hydratase OS=Drosophila melanogaster GN=Irp-1B PE=1 SV=1	Q9VGZ3_DROME	Irp-1B	0	1
CG9667, isoform B OS=Drosophila melanogaster GN=CG9667 PE=1 SV=1	A0A0B4LGT9_DROME (+1)	CG9667	0	1
MIP14548p OS=Drosophila melanogaster GN=Psc PE=1 SV=1	D0Z760_DROME (+1)	Psc	0	1
CG7382 OS=Drosophila melanogaster GN=CG7382 PE=1 SV=1	Q9VMR0_DROME	CG7382	0	1
Miranda, isoform C OS=Drosophila melanogaster GN=mira PE=1 SV=1	A0A0B4KHS3_DROME (+2)	mira	0	1
Kinesin-like protein at 31E, isoform E OS=Drosophila melanogaster GN=Klp31E PE=1 SV=1	E1JHE1_DROME (+1)	Klp31E	0	1
Transcription factor E2F2 OS=Drosophila melanogaster GN=E2f2 PE=1 SV=1	E2F2_DROME (+1)	E2f2	0	1
Aldehyde dehydrogenase OS=Drosophila melanogaster GN=Aldh-III PE=1 SV=1	A0A0B4KEE1_DROME (+8)	Aldh-III	0	1
CG7971, isoform F OS=Drosophila melanogaster GN=CG7971 PE=1 SV=2	A8JNI2_DROME (+1)	CG7971	0	1
FI01414p OS=Drosophila melanogaster GN=Mtr3 PE=1 SV=1	Q9VW53_DROME	Mtr3	0	1
RE23450p OS=Drosophila melanogaster GN=CG14210 PE=2 SV=1	Q9VWF8_DROME	CG14210	0	1
Uncharacterized protein CG7065 OS=Drosophila melanogaster GN=CG7065 PE=1 SV=1	Y7065_DROME	CG7065	0	1
CG3679, isoform A OS=Drosophila melanogaster GN=CG3679 PE=2 SV=1	Q9XZ22_DROME	CG3679	0	1
Protein strawberry notch OS=Drosophila melanogaster GN=sno PE=1 SV=2	SBNO_DROME	sno	0	1
Leucine-rich repeat kinase, isoform C OS=Drosophila melanogaster GN=Lrrk PE=4 SV=1	A0A0B4KH16_DROME (+2)	Lrrk	0	1
FI04589p OS=Drosophila melanogaster GN=stck PE=1 SV=1	Q8INR0_DROME	stck	0	1
Histidyl-tRNA synthetase, isoform C OS=Drosophila melanogaster GN=HisRS PE=1 SV=1	M9PHI2_DROME (+2)	HisRS	0	1
Xe7, isoform A OS=Drosophila melanogaster GN=Xe7 PE=1 SV=1	Q7KTT0_DROME (+1)	Xe7	0	1
GH07620p OS=Drosophila melanogaster GN=rap PE=2 SV=1	Q9W4H9_DROME	rap	0	1
CG5800 OS=Drosophila melanogaster GN=CG5800 PE=1 SV=2	Q9VX34_DROME	CG5800	0	1
DNA polymerase delta small subunit OS=Drosophila melanogaster GN=CG12018 PE=2 SV=1	DPOD2_DROME	CG12018	0	1
Uncharacterized protein OS=Drosophila melanogaster GN=CG32176 PE=1 SV=2	Q9VVG9_DROME	CG32176	0	1
Sterile20-like kinase, isoform F OS=Drosophila melanogaster GN=Slik PE=1 SV=1	B7YZQ1_DROME (+1)	Slik	0	1
rRNA methyltransferase 2, mitochondrial OS=Drosophila melanogaster GN=CG11447 PE=2 SV=1	MRM2_DROME	CG11447	0	1
Tyrosine-protein phosphatase non-receptor type 61F OS=Drosophila melanogaster GN=Ptp61F PE=1 SV=1	PTP61_DROME	Ptp61F	0	1
Probable dimethyladenosine transferase OS=Drosophila melanogaster GN=CG11837 PE=2 SV=1	DIM1_DROME	CG11837	0	1
Chromosome associated protein D3, isoform A OS=Drosophila melanogaster GN=Cap-D3 PE=1 SV=2	Q9VMQ4_DROME	Cap-D3	0	1
LD28458p OS=Drosophila melanogaster GN=CG31365 PE=1 SV=1	Q8T051_DROME	CG31365	0	1
CG9914, isoform A OS=Drosophila melanogaster GN=CG9914 PE=1 SV=2	Q9VXI1_DROME	CG9914	2	1
LD26767p OS=Drosophila melanogaster GN=MAPk-Ak2 PE=1 SV=1	A4V402_DROME (+1)	MAPk-Ak2	2	1
RE51612p OS=Drosophila melanogaster GN=CG11980 PE=1 SV=1	Q8INP9_DROME	CG11980	1	1
DSec61alpha OS=Drosophila melanogaster GN=Sec61alpha PE=1 SV=1	Q8STG9_DROME	Sec61alpha	2	1
Cytochrome c oxidase subunit 5B, isoform A OS=Drosophila melanogaster GN=COX5B PE=1 SV=1	Q9VMB9_DROME	COX5B	1	1
Actin-related protein 2 OS=Drosophila melanogaster GN=Arp2 PE=2 SV=3	ARP2_DROME	Arp2	1	1
Troponin C-akin-1 protein OS=Drosophila melanogaster GN=Tina-1 PE=2 SV=1	TINA1_DROME	Tina-1	2	1
Levy, isoform A OS=Drosophila melanogaster GN=levy PE=1 SV=1	Q9W1N3_DROME	levy	1	1
LD10783p OS=Drosophila melanogaster GN=ScpX PE=1 SV=1	Q9VJ43_DROME	ScpX	1	1
EG:152A3.7 protein OS=Drosophila melanogaster GN=ND-B14.5A PE=1 SV=1	O97418_DROME	ND-B14	0	1
Negative elongation factor A, isoform B OS=Drosophila melanogaster GN=Nelf-A PE=4 SV=1	A0A0B4KGH5_DROME	Nelf-A	0	1
Fusilli, isoform G OS=Drosophila melanogaster GN=fus PE=1 SV=1	E1JH76_DROME (+2)	fus	0	1
HEXIM ortholog, isoform B OS=Drosophila melanogaster GN=Hexim PE=4 SV=1	Q8INF6_DROME	Hexim	0	1
CG7358, isoform A OS=Drosophila melanogaster GN=CG7358 PE=1 SV=1	Q9VWN4_DROME (+1)	CG7358	0	1
GH16429p OS=Drosophila melanogaster GN=RagC-D PE=1 SV=1	Q7K519_DROME	RagC-D	0	1
LD18882p OS=Drosophila melanogaster GN=Rbm13 PE=1 SV=1	Q9W3B2_DROME	Rbm13	0	1
Lethal (3) 72Dn, isoform B OS=Drosophila melanogaster GN=l(3)72Dn PE=1 SV=1	M9PFG1_DROME (+1)	l	0	1
DNA-directed RNA polymerase II 16 kDa polypeptide OS=Drosophila melanogaster GN=Rpb4 PE=2 SV=5	RPB4_DROME	Rpb4	0	1
Frazzled, isoform C OS=Drosophila melanogaster GN=fra PE=1 SV=1	A0A0B4LEX6_DROME (+1)	fra	0	1
Charlatan, isoform F OS=Drosophila melanogaster GN=chn PE=4 SV=1	A0A0B4K7A3_DROME (+3)	chn	0	1
Nopp140, isoform E OS=Drosophila melanogaster GN=Nopp140 PE=1 SV=1	M9PFZ1_DROME (+1)	Nopp140	0	1
Zinc finger CCCH domain-containing protein 3 OS=Drosophila melanogaster GN=ZC3H3 PE=1 SV=2	ZC3H3_DROME	ZC3H3	0	1
Protein misato OS=Drosophila melanogaster GN=mst PE=2 SV=1	MST_DROME (+1)	mst	0	1
Uncharacterized protein, isoform B OS=Drosophila melanogaster GN=CG10600 PE=1 SV=1	B7YZX6_DROME (+2)	CG10600	0	1
CG5316, isoform D OS=Drosophila melanogaster GN=CG5316 PE=4 SV=1	A0A0B4K6P9_DROME (+1)	CG5316	0	1
Survival motor neuron protein OS=Drosophila melanogaster GN=Smn PE=1 SV=1	SMN_DROME	Smn	0	1
MAP kinase kinase 4, isoform A OS=Drosophila melanogaster GN=Mkk4 PE=1 SV=1	O61444_DROME	Mkk4	0	1
CG3499, isoform D OS=Drosophila melanogaster GN=CG3499 PE=1 SV=1	A0A0B4KFY4_DROME (+2)	CG3499	0	1
Katanin p60 ATPase-containing subunit A1 OS=Drosophila melanogaster GN=Kat60 PE=1 SV=1	A0A0B4KFL3_DROME (+1)	Kat60	0	1
Probable small nuclear ribonucleoprotein Sm D1 OS=Drosophila melanogaster GN=SmD1 PE=1 SV=1	SMD1_DROME	SmD1	0	1
cGMP-dependent protein kinase, isozyme 2 forms cD4/T1/T3A/T3B OS=Drosophila melanogaster GN=for PE=1 SV=3	KGP24_DROME	for	0	1
CTCF OS=Drosophila melanogaster GN=CTCF PE=1 SV=2	Q9VS55_DROME	CTCF	0	1
BcDNA.LD26050 OS=Drosophila melanogaster GN=wde PE=1 SV=1	Q7KMH9_DROME	wde	0	1
Scribbler, isoform J OS=Drosophila melanogaster GN=sbb PE=1 SV=1	A0A0B4KEU2_DROME (+2)	sbb	0	1
CG9646, isoform A OS=Drosophila melanogaster GN=CG9646-RA PE=1 SV=1	A1ZAP1_DROME	CG9646-RA	0	1
CG1434, isoform A OS=Drosophila melanogaster GN=CG1434 PE=1 SV=2	Q9VY45_DROME	CG1434	0	1
Suppressor of variegation 2-10, isoform K OS=Drosophila melanogaster GN=Su(var)2-10 PE=1 SV=1	A0A0B4JCQ7_DROME (+13)	Su	0	1
Limpet, isoform J OS=Drosophila melanogaster GN=Lmpt PE=1 SV=1	M9MRX0_DROME	Lmpt	0	1
Nitric oxide synthase-interacting protein homolog OS=Drosophila melanogaster GN=CG6179 PE=3 SV=1	NOSIP_DROME	CG6179	0	1
Antimeros, isoform A OS=Drosophila melanogaster GN=atms PE=1 SV=1	Q9VN55_DROME	atms	0	1
FI01132p OS=Drosophila melanogaster GN=CG40178-RB PE=2 SV=2	Q7PLG1_DROME	CG40178-RB	0	1
LD16635p OS=Drosophila melanogaster GN=CG11927 PE=2 SV=1	Q9VR36_DROME	CG11927	0	1
RE22315p OS=Drosophila melanogaster GN=CG11555 PE=2 SV=1	Q8SXU0_DROME	CG11555	0	1
CG8677, isoform B OS=Drosophila melanogaster GN=CG8677 PE=1 SV=3	Q9VID9_DROME	CG8677	0	1
Phosphorylated adaptor for RNA export, isoform A OS=Drosophila melanogaster GN=Phax PE=1 SV=1	A1Z7P3_DROME (+1)	Phax	0	1
Daxx-like protein, isoform A OS=Drosophila melanogaster GN=Daxx PE=4 SV=3	Q9VMD0_DROME	Daxx	0	1
Cleavage stimulation factor 64 kilodalton subunit OS=Drosophila melanogaster GN=CstF-64 PE=1 SV=2	Q9VE52_DROME	CstF-64	0	1
Groucho, isoform F OS=Drosophila melanogaster GN=gro PE=1 SV=1	A0A0B4JD02_DROME (+5)	gro	0	1
Rho-type guanine nucleotide exchange factor, isoform D OS=Drosophila melanogaster GN=RtGEF PE=1 SV=2	A8DZ20_DROME (+1)	RtGEF	0	1
Na[+]-dependent inorganic phosphate cotransporter, isoform A OS=Drosophila melanogaster GN=NaPi-T PE=1 SV=1	Q7JZR4_DROME	NaPi-T	0	1
Uncharacterized protein OS=Drosophila melanogaster GN=CG42857 PE=4 SV=1	A0A0B4JDD7_DROME	CG42857	0	1
CG2025 OS=Drosophila melanogaster GN=CG2025-RA PE=1 SV=2	Q9VYT3_DROME	CG2025-RA	0	1
Protein suppressor of underreplication OS=Drosophila melanogaster GN=SuUR PE=1 SV=3	SUUR_DROME	SuUR	0	1
Pak3, isoform D OS=Drosophila melanogaster GN=Pak3 PE=1 SV=1	A0A0B4KGS4_DROME	Pak3	0	1
UDP-glucuronosyltransferase OS=Drosophila melanogaster GN=Ugt35b PE=1 SV=1	Q9VGT0_DROME	Ugt35b	0	1
RH66629p OS=Drosophila melanogaster GN=CG11858 PE=1 SV=1	Q9VBU4_DROME	CG11858	1	1
ATP synthase, isoform A OS=Drosophila melanogaster GN=ATPsynG PE=1 SV=1	Q9VKM3_DROME	ATPsynG	1	1
Neb-cGP, isoform A OS=Drosophila melanogaster GN=Neb-cGP PE=1 SV=1	Q9W2U8_DROME	Neb-cGP	1	1
Enolase-phosphatase E1 OS=Drosophila melanogaster GN=CG12173 PE=2 SV=2	ENOPH_DROME	CG12173	1	1
Cytochrome c oxidase subunit 7A, isoform B OS=Drosophila melanogaster GN=COX7A PE=1 SV=1	A0A0B4K6C3_DROME (+1)	COX7A	1	1
CG5986, isoform A OS=Drosophila melanogaster GN=CG5986 PE=1 SV=1	Q9VCE2_DROME	CG5986	1	1
Trehalose 6-phosphate phosphatase OS=Drosophila melanogaster GN=CG5171-RC PE=1 SV=1	C9QPE7_DROME (+1)	CG5171-RC	1	1
Uncharacterized protein OS=Drosophila melanogaster GN=CG13427 PE=1 SV=1	A1ZBV0_DROME	CG13427	1	1
CG7770, isoform B OS=Drosophila melanogaster GN=CG7770 PE=4 SV=1	M9PD09_DROME (+1)	CG7770	1	1
GM04779p OS=Drosophila melanogaster GN=SrpRbeta PE=1 SV=2	Q9VSN9_DROME	SrpRbeta	1	1
Regulator of chromosome condensation OS=Drosophila melanogaster GN=Rcc1 PE=1 SV=2	RCC1_DROME	Rcc1	1	1
COP9 signalosome complex subunit 1b OS=Drosophila melanogaster GN=CSN1b PE=2 SV=1	CSN1_DROME	CSN1b	1	1
LP10861p OS=Drosophila melanogaster GN=CG13887 PE=1 SV=1	Q9W0M4_DROME	CG13887	1	1
Actin-related protein 2/3 complex subunit 3 OS=Drosophila melanogaster GN=Arpc3A PE=1 SV=4	Q9VF28_DROME	Arpc3A	1	1
Toys are us OS=Drosophila melanogaster GN=trus PE=1 SV=1	Q9VG62_DROME	trus	1	1
Dorsal switch protein 1, isoform F OS=Drosophila melanogaster GN=Dsp1 PE=1 SV=1	B7Z0Z0_DROME (+2)	Dsp1	1	1
Charged multivesicular body protein 5 OS=Drosophila melanogaster GN=Vps60 PE=1 SV=2	CHMP5_DROME (+1)	Vps60	0	1
Protein cutoff OS=Drosophila melanogaster GN=cuff PE=1 SV=1	CUFF_DROME	cuff	1	1
Homeobox protein aristaless OS=Drosophila melanogaster GN=al PE=1 SV=2	AL_DROME	al	0	1
Proteasome subunit alpha type-7-1 OS=Drosophila melanogaster GN=Prosalpha4 PE=1 SV=2	PSA71_DROME (+1)	Prosalpha4	1	1
MIP27352p OS=Drosophila melanogaster GN=CG10237-RC PE=1 SV=1	Q8INW5_DROME (+2)	CG10237-RC	0	1
Uncharacterized protein OS=Drosophila melanogaster GN=CG34117 PE=1 SV=1	Q0KI97_DROME	CG34117	0	1
Ade5, isoform B OS=Drosophila melanogaster GN=ade5 PE=1 SV=1	F0JAN1_DROME (+1)	ade5	0	1
GH01794p OS=Drosophila melanogaster GN=Rcd5 PE=1 SV=1	Q9VZJ3_DROME	Rcd5	0	1
Histone-lysine N-methyltransferase trr OS=Drosophila melanogaster GN=trr PE=1 SV=2	TRR_DROME	trr	0	1
Cullin 2, isoform A OS=Drosophila melanogaster GN=Cul2 PE=1 SV=3	Q9V9R2_DROME	Cul2	0	1
Uncharacterized protein, isoform C OS=Drosophila melanogaster GN=CG32425 PE=1 SV=2	Q9VPE1_DROME	CG32425	0	1
Ubr1 ubiquitin ligase, isoform B OS=Drosophila melanogaster GN=Ubr1 PE=4 SV=1	M9NFA7_DROME (+1)	Ubr1	0	1
LD20358p OS=Drosophila melanogaster GN=Pex16 PE=1 SV=1	Q9VPB9_DROME	Pex16	0	1
IP05433p OS=Drosophila melanogaster GN=CG12848 PE=1 SV=2	Q9W114_DROME	CG12848	0	1
CG1104, isoform C OS=Drosophila melanogaster GN=CG1104 PE=4 SV=1	A0A0B4K6K7_DROME (+1)	CG1104	0	1
GM06185p OS=Drosophila melanogaster GN=mRpL50 PE=1 SV=1	Q9V3E3_DROME	mRpL50	0	1
F-actin-capping protein subunit alpha OS=Drosophila melanogaster GN=cpa PE=2 SV=1	CAPZA_DROME	cpa	0	1
CG8320 OS=Drosophila melanogaster GN=CG8320-RA PE=1 SV=1	A1ZA77_DROME	CG8320-RA	0	1
QKR58E-3 OS=Drosophila melanogaster GN=qkr58E-3 PE=1 SV=1	O44434_DROME	qkr58E-3	0	1
Zinc finger Ran-binding domain-containing protein 2 OS=Drosophila melanogaster GN=CG3732 PE=2 SV=1	Q9W230_DROME	CG3732	0	1
RE66051p OS=Drosophila melanogaster GN=Vps16A PE=1 SV=1	Q9VHG1_DROME	Vps16A	0	1
Aurora kinase B OS=Drosophila melanogaster GN=ial PE=1 SV=1	AURKB_DROME	ial	0	1
H/ACA ribonucleoprotein complex subunit 3 OS=Drosophila melanogaster GN=CG7637 PE=2 SV=1	NOP10_DROME	CG7637	0	1
Gp210 ortholog, isoform A OS=Drosophila melanogaster GN=Gp210 PE=1 SV=1	A1Z6H7_DROME	Gp210	0	1
tRNA (guanine-N(7)-)-methyltransferase OS=Drosophila melanogaster GN=CG4045 PE=2 SV=1	TRMB_DROME	CG4045	0	1
Klaroid, isoform D OS=Drosophila melanogaster GN=koi PE=1 SV=1	A1Z6Q0_DROME (+1)	koi	0	1
G protein beta-subunit 13F, isoform B OS=Drosophila melanogaster GN=Gbeta13F PE=1 SV=1	A4V4I0_DROME (+1)	Gbeta13F	0	1
Gamma-tubulin complex component 4 homolog OS=Drosophila melanogaster GN=Grip75 PE=1 SV=2	GCP4_DROME	Grip75	0	1
Mitochondrial DNA helicase OS=Drosophila melanogaster GN=mtDNA-helicase PE=4 SV=1	Q9VL76_DROME	mtDNA-helicase	0	1
IP02458p OS=Drosophila melanogaster GN=mRpS14 PE=1 SV=2	Q9VWI3_DROME	mRpS14	0	1
CG9471, isoform A OS=Drosophila melanogaster GN=CG9471-RA PE=1 SV=1	Q9VH72_DROME	CG9471-RA	0	1
Nibrin OS=Drosophila melanogaster GN=nbs PE=1 SV=1	M9NF67_DROME (+1)	nbs	0	1
CG4612, isoform A OS=Drosophila melanogaster GN=CG4612 PE=1 SV=1	Q9W158_DROME	CG4612	0	1
LDL receptor protein 1, isoform F OS=Drosophila melanogaster GN=LRP1 PE=1 SV=1	A0A0B4KFD1_DROME (+1)	LRP1	0	1
LD08328p OS=Drosophila melanogaster GN=CG11986 PE=2 SV=2	Q9VHI3_DROME	CG11986	0	1
Alphabet, isoform F OS=Drosophila melanogaster GN=alph PE=1 SV=1	A0A0B4K7Q3_DROME (+3)	alph	0	1
Alhambra, isoform J OS=Drosophila melanogaster GN=Alh PE=1 SV=2	A8JQU6_DROME	Alh	0	1
39S ribosomal protein L10, mitochondrial OS=Drosophila melanogaster GN=mRpL10 PE=2 SV=1	RM10_DROME	mRpL10	0	1
Transcription initiation factor TFIID subunit 5 OS=Drosophila melanogaster GN=Taf5 PE=1 SV=1	TAF5_DROME	Taf5	0	1
FI20162p1 OS=Drosophila melanogaster GN=Su(var)3-7 PE=1 SV=1	E1JIJ9_DROME (+1)	Su	0	1
Brahma associated protein 111kD OS=Drosophila melanogaster GN=Bap111 PE=1 SV=1	Q9W384_DROME	Bap111	0	1
CXXC-type zinc finger protein 1 OS=Drosophila melanogaster GN=Cfp1 PE=1 SV=1	CXXC1_DROME	Cfp1	0	1
Integrin linked kinase, isoform A OS=Drosophila melanogaster GN=Ilk PE=1 SV=1	Q9V400_DROME	Ilk	0	1
CG7593 OS=Drosophila melanogaster GN=CG7593 PE=1 SV=1	Q9VAI4_DROME	CG7593	0	1
Cell division cycle 27 ortholog, isoform A OS=Drosophila melanogaster GN=Cdc27 PE=1 SV=1	Q9VS37_DROME	Cdc27	0	1
Protein SMG9 OS=Drosophila melanogaster GN=CG3857 PE=2 SV=1	SMG9_DROME	CG3857	0	1
GH12731p OS=Drosophila melanogaster GN=Gfat2 PE=1 SV=1	Q9VAW3_DROME	Gfat2	0	1
LD35087p OS=Drosophila melanogaster GN=CG14232 PE=1 SV=1	Q9VWD5_DROME	CG14232	0	1
Probable cytosolic Fe-S cluster assembly factor CG17683 OS=Drosophila melanogaster GN=CG17683 PE=2 SV=1	NARF_DROME	CG17683	0	1
FI02843p OS=Drosophila melanogaster GN=fzy PE=1 SV=1	Q24044_DROME	fzy	0	1
Putative serine/threonine-protein kinase haspin homolog OS=Drosophila melanogaster GN=Haspin PE=2 SV=1	HASP_DROME	Haspin	0	1
Probable dolichol-phosphate mannosyltransferase OS=Drosophila melanogaster GN=CG10166 PE=3 SV=1	DPM1_DROME	CG10166	0	1
Nuclear pore complex protein Nup160 homolog OS=Drosophila melanogaster GN=Nup160 PE=1 SV=1	NU160_DROME (+1)	Nup160	0	1
LD17368p OS=Drosophila melanogaster GN=Osi6 PE=1 SV=2	Q9XZ15_DROME	Osi6	0	1
Histone RNA hairpin-binding protein OS=Drosophila melanogaster GN=Slbp PE=1 SV=1	SLBP_DROME	Slbp	0	1
60S ribosome subunit biogenesis protein NIP7 homolog OS=Drosophila melanogaster GN=CG7006 PE=1 SV=1	Q9VC28_DROME	CG7006	0	1
CG7139 OS=Drosophila melanogaster GN=CG7139 PE=1 SV=1	Q9XZ11_DROME	CG7139	0	1
Glutathione S-transferase C-terminal domain-containing protein homolog OS=Drosophila melanogaster GN=CG10428 PE=2 SV=2	GSTCD_DROME	CG10428	0	1
Uncharacterized protein OS=Drosophila melanogaster GN=CG34317 PE=1 SV=1	A8JRG8_DROME	CG34317	0	1
Transcriptional adaptor 2b, isoform C OS=Drosophila melanogaster GN=Ada2b PE=4 SV=1	A0A0B4KFU2_DROME (+1)	Ada2b	0	1
Verthandi, isoform B OS=Drosophila melanogaster GN=vtd PE=1 SV=1	A0A021WW32_DROME (+1)	vtd	0	1
LD20590p OS=Drosophila melanogaster GN=l(3)j2D3 PE=1 SV=1	Q9VTT2_DROME	l	0	1
GM02062p OS=Drosophila melanogaster GN=ND-23 PE=1 SV=1	Q9VF27_DROME	ND-23	0	1
AT31531p OS=Drosophila melanogaster GN=Liprin-beta PE=1 SV=1	Q9VU88_DROME	Liprin-beta	0	1
LP08082p OS=Drosophila melanogaster GN=Ranbp9 PE=1 SV=1	Q9VGP4_DROME	Ranbp9	0	1
Uncharacterized protein OS=Drosophila melanogaster GN=CG13127 PE=4 SV=1	Q9VL47_DROME	CG13127	0	1
Selenoprotein BthD OS=Drosophila melanogaster GN=BthD PE=1 SV=5	BTHD_DROME	BthD	0	1
Akt1, isoform D OS=Drosophila melanogaster GN=Akt1 PE=1 SV=1	A0A0B4LIA3_DROME (+1)	Akt1	0	1
Enhancer of polycomb-like protein OS=Drosophila melanogaster GN=E(Pc) PE=1 SV=1	A0A0B4KEK1_DROME (+3)	E	0	1
CG2841, isoform A OS=Drosophila melanogaster GN=ptr-RA PE=1 SV=2	Q9W4Z1_DROME (+1)	ptr-RA	0	1
Uncharacterized protein OS=Drosophila melanogaster GN=CG12464 PE=4 SV=1	A1Z9G4_DROME	CG12464	0	1
Black, isoform A OS=Drosophila melanogaster GN=b PE=1 SV=1	Q24062_DROME (+1)	b	0	1
Rad17 OS=Drosophila melanogaster GN=Rad17 PE=1 SV=2	O96532_DROME	Rad17	0	1
MIP15702p OS=Drosophila melanogaster GN=Pax PE=1 SV=1	D3DMM0_DROME (+4)	Pax	0	1
DNA primase large subunit OS=Drosophila melanogaster GN=DNApol-alpha60 PE=1 SV=2	PRI2_DROME	DNApol-alpha60	0	1
RE57978p OS=Drosophila melanogaster GN=CG18528 PE=1 SV=3	Q9VC87_DROME	CG18528	0	1
Bekka OS=Drosophila melanogaster GN=Bka PE=1 SV=2	Q9VL75_DROME	Bka	0	1
Rolling pebbles, isoform I OS=Drosophila melanogaster GN=rols PE=4 SV=1	M9PC91_DROME (+6)	rols	0	1
Elongation of very long chain fatty acids protein OS=Drosophila melanogaster GN=CG5326 PE=2 SV=1	Q9VCZ0_DROME	CG5326	0	1
O-acyltransferase OS=Drosophila melanogaster GN=mdy PE=2 SV=1	Q960U8_DROME	mdy	0	1
Cysteine--tRNA ligase, cytoplasmic OS=Drosophila melanogaster GN=Aats-cys PE=1 SV=1	SYCC_DROME	Aats-cys	0	1
Probable U3 small nucleolar RNA-associated protein 11 OS=Drosophila melanogaster GN=CG1789 PE=2 SV=1	UTP11_DROME	CG1789	0	1
Cap-n-collar, isoform I OS=Drosophila melanogaster GN=cnc PE=3 SV=1	A0A0B4K6Z0_DROME	cnc	0	1
Beclin-1-like protein OS=Drosophila melanogaster GN=Atg6 PE=2 SV=1	BECN1_DROME	Atg6	0	1
MIP30824p1 OS=Drosophila melanogaster GN=CG14317-RA PE=2 SV=1	Q9VED4_DROME	CG14317-RA	0	1
Rad, Gem/Kir family member 3, isoform E OS=Drosophila melanogaster GN=Rgk3 PE=2 SV=1	A0A076NAB7_DROME	Rgk3	0	1
Homeotic protein ultrabithorax OS=Drosophila melanogaster GN=Ubx PE=1 SV=1	UBX_DROME	Ubx	0	1
Mucin 30E OS=Drosophila melanogaster GN=Muc30E PE=4 SV=3	Q7KTF6_DROME	Muc30E	0	1
Transcription factor BTF3 OS=Drosophila melanogaster GN=CG11835 PE=1 SV=1	Q9VPR2_DROME	CG11835	0	1
Uncharacterized protein, isoform K OS=Drosophila melanogaster GN=CG10508 PE=4 SV=1	M9PFU5_DROME (+2)	CG10508	0	1
PNUTS, isoform D OS=Drosophila melanogaster GN=PNUTS PE=1 SV=1	Q7KU01_DROME	PNUTS	0	1
Uncharacterized protein, isoform C OS=Drosophila melanogaster GN=CG10341 PE=1 SV=1	A0A023GQ99_DROME (+1)	CG10341	0	1
GATAe, isoform B OS=Drosophila melanogaster GN=GATAe PE=4 SV=1	A0A0B4JDD2_DROME (+1)	GATAe	0	1
Mediator complex subunit 31, isoform C OS=Drosophila melanogaster GN=MED31 PE=4 SV=1	A0A0B4K6R3_DROME (+1)	MED31	0	1
Hiiragi, isoform D OS=Drosophila melanogaster GN=hrg PE=1 SV=1	A0A0B4KG96_DROME (+1)	hrg	0	1
CG4449, isoform F OS=Drosophila melanogaster GN=Rad60 PE=1 SV=1	A0A0B4KHP8_DROME (+4)	Rad60	0	1
Uncharacterized protein OS=Drosophila melanogaster GN=CG44249 PE=1 SV=1	A0A0B4LGA2_DROME	CG44249	0	1
Insulator binding factor 1, isoform B OS=Drosophila melanogaster GN=Ibf1 PE=1 SV=1	A0A0B4LGV6_DROME (+1)	Ibf1	0	1
Myosin alkali light chain 1, isoform D OS=Drosophila melanogaster GN=Mlc1 PE=1 SV=1	A0A0B4LHS1_DROME (+1)	Mlc1	0	1
CG2846, isoform B OS=Drosophila melanogaster GN=CG2846 PE=4 SV=1	A0A0B4LHX1_DROME (+1)	CG2846	0	1
Alicorn, isoform A OS=Drosophila melanogaster GN=alc PE=1 SV=1	A1Z7Q8_DROME (+1)	alc	0	1
AT13868p OS=Drosophila melanogaster GN=CG18004-RB PE=1 SV=1	A1Z8D4_DROME (+2)	CG18004-RB	0	1
FI18620p1 OS=Drosophila melanogaster GN=fand PE=1 SV=1	A1Z9G2_DROME	fand	0	1
Uridine kinase OS=Drosophila melanogaster GN=l(2)k01209 PE=1 SV=1	A1ZAS3_DROME (+1)	l	0	1
Adenine phosphoribosyltransferase OS=Drosophila melanogaster GN=Aprt PE=2 SV=3	APT_DROME (+1)	Aprt	0	1
IP16414p OS=Drosophila melanogaster GN=Lint-1 PE=1 SV=1	C6SV09_DROME (+1)	Lint-1	0	1
Molybdenum cofactor synthesis protein cinnamon OS=Drosophila melanogaster GN=cin PE=1 SV=3	CIN_DROME	cin	0	1
Protein CLP1 homolog OS=Drosophila melanogaster GN=cbc PE=2 SV=1	CLP1_DROME	cbc	0	1
CG4729, isoform E OS=Drosophila melanogaster GN=CG4729 PE=1 SV=1	D5AEK7_DROME (+2)	CG4729	0	1
DnaJ homolog subfamily C member 25 homolog OS=Drosophila melanogaster GN=CG7872 PE=2 SV=1	DJC25_DROME	CG7872	0	1
Uncharacterized protein, isoform B OS=Drosophila melanogaster GN=CG31687 PE=4 SV=1	E1JHM5_DROME (+1)	CG31687	0	1
Uncharacterized protein, isoform B OS=Drosophila melanogaster GN=CG10417 PE=1 SV=1	E2QC56_DROME (+1)	CG10417	0	1
LP11854p OS=Drosophila melanogaster GN=CG10874-RB PE=1 SV=1	E4NKL4_DROME (+3)	CG10874-RB	0	1
F-box-like/WD repeat-containing protein ebi OS=Drosophila melanogaster GN=ebi PE=1 SV=2	EBI_DROME	ebi	0	1
Poly(U)-specific endoribonuclease homolog OS=Drosophila melanogaster GN=CG2145 PE=2 SV=1	ENDOU_DROME (+1)	CG2145	0	1
Homeobox protein extradenticle OS=Drosophila melanogaster GN=exd PE=1 SV=1	EXD_DROME (+1)	exd	0	1
MIP02973p OS=Drosophila melanogaster GN=SCAR PE=1 SV=1	F2FB81_DROME (+5)	SCAR	0	1
Flotillin-1 OS=Drosophila melanogaster GN=Flo1 PE=2 SV=1	FLOT1_DROME	Flo1	0	1
Polypeptide N-acetylgalactosaminyltransferase 5 OS=Drosophila melanogaster GN=pgant5 PE=2 SV=2	GALT5_DROME	pgant5	0	1
Lethal (2) 37Cg, isoform D OS=Drosophila melanogaster GN=l(2)37Cg PE=1 SV=1	M9PBD6_DROME (+2)	l	0	1
Cornetto, isoform E OS=Drosophila melanogaster GN=corn PE=4 SV=1	M9PBT2_DROME (+3)	corn	0	1
Thoc6, isoform B OS=Drosophila melanogaster GN=thoc6 PE=4 SV=1	M9PEZ4_DROME (+1)	thoc6	0	1
Uncharacterized protein, isoform C OS=Drosophila melanogaster GN=CG34001 PE=1 SV=1	M9PF23_DROME (+1)	CG34001	0	1
Lethal (3) 01239, isoform B OS=Drosophila melanogaster GN=l(3)01239 PE=4 SV=1	M9PF40_DROME (+1)	l	0	1
ADP-ribosylation factor GTPase activating protein 1, isoform B OS=Drosophila melanogaster GN=ArfGAP1 PE=1 SV=1	M9PFF1_DROME (+1)	ArfGAP1	0	1
CG7519, isoform B OS=Drosophila melanogaster GN=CG7519 PE=1 SV=1	M9PGB6_DROME (+1)	CG7519	0	1
Probable maleylacetoacetate isomerase 1 OS=Drosophila melanogaster GN=GstZ1 PE=1 SV=1	MAAI1_DROME	GstZ1	0	1
Lethal(2)neighbour of tid protein OS=Drosophila melanogaster GN=l(2)not PE=1 SV=1	NT56_DROME	l	0	1
EG:152A3.5 protein (Fbgn0003116;pn protein) OS=Drosophila melanogaster GN=pn PE=1 SV=1	O18399_DROME	pn	0	1
Elongin B OS=Drosophila melanogaster GN=EloB PE=1 SV=1	O44226_DROME	EloB	0	1
EG:115C2.6 protein OS=Drosophila melanogaster GN=EG:115C2.6 PE=2 SV=1	O77260_DROME	EG	0	1
Origin recognition complex subunit 1 OS=Drosophila melanogaster GN=Orc1 PE=1 SV=2	ORC1_DROME	Orc1	0	1
Poly(ADP-ribose) glycohydrolase OS=Drosophila melanogaster GN=Parg PE=1 SV=3	PARG_DROME	Parg	0	1
Ecdysone-inducible gene L1, isoform C OS=Drosophila melanogaster GN=ImpL1 PE=1 SV=1	Q6NL75_DROME (+2)	ImpL1	0	1
SD11922p OS=Drosophila melanogaster GN=Spn55B PE=1 SV=1	Q7JV69_DROME	Spn55B	0	1
Aps, isoform A OS=Drosophila melanogaster GN=Aps PE=1 SV=1	Q7JVG2_DROME	Aps	0	1
RE03883p OS=Drosophila melanogaster GN=CG13321 PE=1 SV=1	Q7JZZ3_DROME	CG13321	0	1
Mitochondrial ribosomal protein L42, isoform A OS=Drosophila melanogaster GN=mRpL42 PE=1 SV=1	Q7K0A0_DROME	mRpL42	0	1
Carbonyl reductase, isoform A OS=Drosophila melanogaster GN=CG11200 PE=1 SV=1	Q7K0F7_DROME	CG11200	0	1
Activity-regulated cytoskeleton associated protein 1 OS=Drosophila melanogaster GN=Arc1 PE=1 SV=1	Q7K1U0_DROME	Arc1	0	1
Receptor protein serine/threonine kinase OS=Drosophila melanogaster GN=tkv PE=1 SV=1	Q7KTP1_DROME (+3)	tkv	0	1
RE10350p OS=Drosophila melanogaster GN=CG32955 PE=1 SV=1	Q8IPA7_DROME (+1)	CG32955	0	1
Dreadlocks, isoform A OS=Drosophila melanogaster GN=dock PE=1 SV=1	Q8IPW2_DROME (+1)	dock	0	1
SD19278p OS=Drosophila melanogaster GN=Tim23 PE=1 SV=1	Q8MRW1_DROME	Tim23	0	1
Palmitoyltransferase OS=Drosophila melanogaster GN=CG5196 PE=2 SV=1	Q8SWX8_DROME (+1)	CG5196	0	1
LD24646p OS=Drosophila melanogaster GN=pch2 PE=1 SV=1	Q8SX76_DROME	pch2	0	1
BcDNA.LD05563 OS=Drosophila melanogaster GN=Gem3 PE=1 SV=1	Q9V3C4_DROME	Gem3	0	1
Nucleoporin 154kD, isoform A OS=Drosophila melanogaster GN=Nup154 PE=1 SV=1	Q9V463_DROME	Nup154	0	1
CG5515, isoform A OS=Drosophila melanogaster GN=CG5515-RA PE=1 SV=1	Q9VCB9_DROME	CG5515-RA	0	1
Signal recognition particle protein 14 OS=Drosophila melanogaster GN=Srp14 PE=1 SV=2	Q9VDL0_DROME	Srp14	0	1
LD08952p OS=Drosophila melanogaster GN=mTerf5 PE=1 SV=1	Q9VEB4_DROME	mTerf5	0	1
Brf, isoform A OS=Drosophila melanogaster GN=Brf PE=1 SV=2	Q9VEL2_DROME	Brf	0	1
CG9799 OS=Drosophila melanogaster GN=CG9799 PE=1 SV=1	Q9VFV8_DROME	CG9799	0	1
LD31216p OS=Drosophila melanogaster GN=CG12007 PE=1 SV=1	Q9VN77_DROME	CG12007	0	1
Cdc6 OS=Drosophila melanogaster GN=Cdc6 PE=1 SV=1	Q9VSM9_DROME	Cdc6	0	1
CG4447 OS=Drosophila melanogaster GN=CG4447-RA PE=1 SV=1	Q9VSW4_DROME	CG4447-RA	0	1
Translocon-associated protein subunit beta OS=Drosophila melanogaster GN=SsRbeta PE=1 SV=2	Q9VUZ0_DROME	SsRbeta	0	1
CG9300 OS=Drosophila melanogaster GN=CG9300 PE=1 SV=1	Q9VW10_DROME	CG9300	0	1
CG8004 OS=Drosophila melanogaster GN=CG8004 PE=1 SV=1	Q9VW58_DROME	CG8004	0	1
Peptidyl-prolyl cis-trans isomerase OS=Drosophila melanogaster GN=Cypl PE=1 SV=1	Q9W0Q2_DROME	Cypl	0	1
CG2790 OS=Drosophila melanogaster GN=BcDNA:GH03108 PE=1 SV=1	Q9W0X8_DROME	BcDNA	0	1
Decapping protein 1, isoform A OS=Drosophila melanogaster GN=DCP1 PE=1 SV=1	Q9W1H5_DROME	DCP1	0	1
IP04848p OS=Drosophila melanogaster GN=LSm1 PE=1 SV=1	Q9W2K2_DROME	LSm1	0	1
Translocating chain-associated membrane protein OS=Drosophila melanogaster GN=TRAM PE=1 SV=1	Q9W5C2_DROME	TRAM	0	1
E3 ubiquitin-protein ligase RING1 OS=Drosophila melanogaster GN=Sce PE=1 SV=1	RING1_DROME	Sce	0	1
39S ribosomal protein L33, mitochondrial OS=Drosophila melanogaster GN=mRpL33 PE=3 SV=2	RM33_DROME	mRpL33	0	1
28S ribosomal protein S10, mitochondrial OS=Drosophila melanogaster GN=mRpS10 PE=2 SV=2	RT10_DROME	mRpS10	0	1
Probable 28S ribosomal protein S26, mitochondrial OS=Drosophila melanogaster GN=mRpS26 PE=2 SV=1	RT26_DROME	mRpS26	0	1
Zinc finger protein 593 homolog OS=Drosophila melanogaster GN=CG3224 PE=2 SV=1	ZN593_DROME	CG3224	0	1
IP04067p OS=Drosophila melanogaster GN=CG13807 PE=2 SV=1	Q9W033_DROME	CG13807	0	1
Protein YIPF OS=Drosophila melanogaster GN=CG12404 PE=1 SV=1	Q9VK46_DROME	CG12404	0	1
Icarus, isoform A OS=Drosophila melanogaster GN=ics PE=1 SV=2	Q9V428_DROME	ics	0	1
EIF2B-alpha protein OS=Drosophila melanogaster GN=eIF2B-alpha PE=1 SV=1	Q9VAD4_DROME	eIF2B-alpha	0	1
AT03686p OS=Drosophila melanogaster GN=WDR79 PE=1 SV=1	Q6NL34_DROME (+1)	WDR79	0	1
CG5958 OS=Drosophila melanogaster GN=CG5958-RA PE=1 SV=1	Q9VM12_DROME	CG5958-RA	0	1
Polycomb group protein Pc OS=Drosophila melanogaster GN=Pc PE=1 SV=1	PC_DROME	Pc	0	1
MIP20590p OS=Drosophila melanogaster GN=mRpL49 PE=1 SV=1	F3YDM8_DROME (+1)	mRpL49	0	1
CG9890 OS=Drosophila melanogaster GN=CG9890 PE=1 SV=1	Q9W1V7_DROME	CG9890	0	1
TBP-associated factor 7, isoform B OS=Drosophila melanogaster GN=Taf7 PE=1 SV=1	B7Z0V1_DROME (+1)	Taf7	0	1
GH08526p OS=Drosophila melanogaster GN=Ssl1 PE=1 SV=2	Q9VNP8_DROME	Ssl1	0	1
LD45253p OS=Drosophila melanogaster GN=CG34159 PE=1 SV=3	Q9VL29_DROME	CG34159	0	1
CG9302 OS=Drosophila melanogaster GN=CG9302-RA PE=1 SV=1	Q9VJZ1_DROME	CG9302-RA	0	1
Protein partner of snf, isoform B OS=Drosophila melanogaster GN=pps PE=1 SV=1	A0A0B4K6G3_DROME (+1)	pps	0	1
GH12714p OS=Drosophila melanogaster GN=PpD3 PE=1 SV=1	Q9VH81_DROME	PpD3	0	1
Sec24CD ortholog, isoform C OS=Drosophila melanogaster GN=Sec24CD PE=1 SV=1	M9PC99_DROME (+1)	Sec24CD	0	1
AT22044p1 OS=Drosophila melanogaster GN=Orc3 PE=1 SV=1	Q7K2L1_DROME	Orc3	0	1
CG2257 OS=Drosophila melanogaster GN=UbcE2H PE=1 SV=1	Q7JW03_DROME	UbcE2H	0	1
GH07383p OS=Drosophila melanogaster GN=CG13625 PE=1 SV=1	Q9VC60_DROME	CG13625	0	1
Sin3A-associated protein 130, isoform G OS=Drosophila melanogaster GN=Sap130 PE=1 SV=1	M9PCC4_DROME (+4)	Sap130	0	1
28S ribosomal protein S24, mitochondrial OS=Drosophila melanogaster GN=mRpS24 PE=3 SV=1	RT24_DROME	mRpS24	0	1
No child left behind OS=Drosophila melanogaster GN=nclb PE=1 SV=1	A1Z8D0_DROME	nclb	0	1
Aven ortholog, isoform A OS=Drosophila melanogaster GN=Aven PE=1 SV=1	Q9VYK8_DROME	Aven	0	1
Transcription elongation factor 1 homolog OS=Drosophila melanogaster GN=CG40228 PE=3 SV=1	ELOF1_DROME (+2)	CG40228	0	1
Mediator of RNA polymerase II transcription subunit 6 OS=Drosophila melanogaster GN=MED6 PE=1 SV=1	E1JIH5_DROME (+1)	MED6	0	1
Cilia- and flagella-associated protein 20 OS=Drosophila melanogaster GN=Bug22 PE=2 SV=1	CFA20_DROME	Bug22	0	1
CG3995 OS=Drosophila melanogaster GN=CG3995 PE=1 SV=1	Q9VEP0_DROME	CG3995	0	1
CG7394, isoform B OS=Drosophila melanogaster GN=CG7394 PE=4 SV=1	B7Z0G3_DROME (+2)	CG7394	0	1
MIP25832p OS=Drosophila melanogaster GN=Tim10-RA PE=2 SV=1	E1JGR3_DROME	Tim10-RA	0	1
Uncharacterized protein OS=Drosophila melanogaster GN=CG44002 PE=4 SV=1	R9PY35_DROME	CG44002	0	1
Actin-related protein 2/3 complex subunit 5 OS=Drosophila melanogaster GN=Arpc5 PE=1 SV=1	Q9VQD8_DROME	Arpc5	0	1
CG3356 OS=Drosophila melanogaster GN=CG3356 PE=1 SV=1	Q9W196_DROME	CG3356	0	1
D-Importin 7/RanBP7 OS=Drosophila melanogaster GN=msk PE=1 SV=1	Q9VSD6_DROME	msk	0	1
Coilin, isoform E OS=Drosophila melanogaster GN=coil PE=1 SV=1	A0A0B4LEV8_DROME (+1)	coil	0	1
Atlastin, isoform C OS=Drosophila melanogaster GN=atl PE=4 SV=1	A0A0B4LHV8_DROME (+1)	atl	0	1
Uncharacterized protein, isoform A OS=Drosophila melanogaster GN=CG33269 PE=4 SV=1	Q7KUG2_DROME (+4)	CG33269	0	1
Insulator binding factor 2 OS=Drosophila melanogaster GN=Ibf2 PE=1 SV=1	Q9VHG6_DROME	Ibf2	0	1
Deflated OS=Drosophila melanogaster GN=defl PE=1 SV=1	Q9VT41_DROME	defl	0	1
DNA topoisomerase 3-alpha OS=Drosophila melanogaster GN=Top3alpha PE=2 SV=2	TOP3A_DROME	Top3alpha	0	1
Probable phosphomannomutase OS=Drosophila melanogaster GN=CG10688 PE=2 SV=1	PMM_DROME	CG10688	0	1
RH56961p OS=Drosophila melanogaster GN=UQCR-6.4 PE=1 SV=1	Q500Y7_DROME	UQCR-6	0	1
LD40707p OS=Drosophila melanogaster GN=l(1)G0289 PE=1 SV=1	Q9W2V9_DROME	l	0	1
Xeroderma pigmentosum D ortholog OS=Drosophila melanogaster GN=Xpd PE=1 SV=1	Q7KVP9_DROME	Xpd	0	1
Decapping nuclease DXO homolog OS=Drosophila melanogaster GN=CG9125 PE=2 SV=1	DXO_DROME	CG9125	0	1
Syndapin, isoform C OS=Drosophila melanogaster GN=Synd PE=1 SV=1	A0A0B4KH28_DROME (+1)	Synd	0	1
FI04779p OS=Drosophila melanogaster GN=HBS1 PE=1 SV=2	Q9W074_DROME	HBS1	0	1
Uncharacterized protein OS=Drosophila melanogaster GN=CG15483 PE=4 SV=1	Q9VK55_DROME	CG15483	0	1
Serendipity locus protein delta OS=Drosophila melanogaster GN=Sry-delta PE=1 SV=2	SRYD_DROME	Sry-delta	0	1
Chitin synthase 2, isoform C OS=Drosophila melanogaster GN=CS-2 PE=4 SV=2	B7Z099_DROME (+1)	CS-2	0	1
F-actin-capping protein subunit beta OS=Drosophila melanogaster GN=cpb PE=2 SV=1	CAPZB_DROME (+1)	cpb	0	1
SD07518p OS=Drosophila melanogaster GN=Spp PE=1 SV=1	Q9VPQ7_DROME	Spp	0	1
Arc42 OS=Drosophila melanogaster GN=Arc42 PE=1 SV=1	Q9VDT1_DROME	Arc42	0	1
GH17724p OS=Drosophila melanogaster GN=CG12333 PE=1 SV=1	Q9VE73_DROME	CG12333	0	1
Nucleoporin at 44A, isoform A OS=Drosophila melanogaster GN=Nup44A PE=1 SV=1	Q7K2X8_DROME	Nup44A	0	1
RE20857p OS=Drosophila melanogaster GN=CG12134 PE=1 SV=1	Q7JRI4_DROME (+1)	CG12134	0	1
Cytochrome b-c1 complex subunit 9 OS=Drosophila melanogaster GN=ox PE=3 SV=1	QCR9_DROME	ox	0	1
CG8520, isoform A OS=Drosophila melanogaster GN=CG8520 PE=1 SV=1	Q7K4T8_DROME	CG8520	0	1
CG9609 OS=Drosophila melanogaster GN=CG9609 PE=1 SV=1	Q9VXB4_DROME	CG9609	0	1
LD04361p OS=Drosophila melanogaster GN=Nek2 PE=2 SV=1	Q9W3N8_DROME	Nek2	0	1
Transcription initiation factor TFIID subunit 10b OS=Drosophila melanogaster GN=Taf10b PE=1 SV=1	TAFAB_DROME	Taf10b	0	1
Mitochondrial methionyl-tRNA synthetase, isoform B OS=Drosophila melanogaster GN=MetRS-m PE=3 SV=1	A0A0B4KH54_DROME (+1)	MetRS-m	0	1
CG1575, isoform A OS=Drosophila melanogaster GN=CG1575 PE=2 SV=1	Q9W3K4_DROME	CG1575	0	1
Putative fatty acyl-CoA reductase CG8306 OS=Drosophila melanogaster GN=CG8306 PE=2 SV=1	FACR3_DROME	CG8306	0	1
FI19439p1 OS=Drosophila melanogaster GN=sws PE=1 SV=1	E1JJF4_DROME (+1)	sws	0	1
Vacuolar H[+] ATPase 13kD subunit, isoform B OS=Drosophila melanogaster GN=Vha13 PE=4 SV=1	A0A0B4LHE7_DROME (+1)	Vha13	0	1
CG1239, isoform B OS=Drosophila melanogaster GN=CG1239 PE=4 SV=1	A0A0B4LGT7_DROME (+1)	CG1239	0	1
Dim gamma-tubulin 3 OS=Drosophila melanogaster GN=dgt3 PE=1 SV=2	Q9W2P0_DROME	dgt3	0	1
LD41381p OS=Drosophila melanogaster GN=CG12795 PE=2 SV=3	Q9VQQ7_DROME	CG12795	0	1
Odorant-binding protein 99b OS=Drosophila melanogaster GN=Obp99b PE=1 SV=1	D1FYT3_DROME (+1)	Obp99b	0	1
Uncharacterized protein, isoform A OS=Drosophila melanogaster GN=roh PE=1 SV=1	Q0E8X7_DROME	roh	0	1
CG9235 OS=Drosophila melanogaster GN=CG9235 PE=4 SV=1	Q9W2Q2_DROME	CG9235	0	1
MIP20481p OS=Drosophila melanogaster GN=Rab14 PE=1 SV=1	O18336_DROME	Rab14	0	1
Jonah 74E, isoform B OS=Drosophila melanogaster GN=Jon74E PE=3 SV=1	M9MS20_DROME (+1)	Jon74E	0	1
Protein lethal(2)denticleless OS=Drosophila melanogaster GN=l(2)dtl PE=1 SV=2	L2DTL_DROME	l	0	1
Mothers against decapentaplegic homolog OS=Drosophila melanogaster GN=Mad PE=3 SV=1	M9PBX0_DROME (+1)	Mad	0	1
RT07670p OS=Drosophila melanogaster GN=CG30288-RC PE=2 SV=2	Q8IRK6_DROME	CG30288-RC	0	1
MICOS complex subunit MIC13 homolog QIL1 OS=Drosophila melanogaster GN=QIL1 PE=2 SV=1	MIC13_DROME	QIL1	0	1
LP03320p OS=Drosophila melanogaster GN=sktl PE=1 SV=2	Q9W2R3_DROME	sktl	0	1
Uncharacterized protein OS=Drosophila melanogaster GN=CG30105 PE=1 SV=1	A1ZAW6_DROME	CG30105	0	1
Neurochondrin homolog OS=Drosophila melanogaster GN=Neurochondrin PE=2 SV=1	NCDN_DROME	Neurochondrin	0	1
Cheerio, isoform I OS=Drosophila melanogaster GN=cher PE=1 SV=1	A0A0B4JCY6_DROME (+4)	cher	0	1
Uncharacterized protein OS=Drosophila melanogaster GN=CG15744 PE=3 SV=1	Q7KV24_DROME	CG15744	1	0
CG4866 OS=Drosophila melanogaster GN=CG4866 PE=1 SV=1	Q7JZ53_DROME	CG4866	32	0
Homer, isoform F OS=Drosophila melanogaster GN=homer PE=1 SV=1	M9PB54_DROME (+4)	homer	19	0
Eukaryotic translation initiation factor 4G2, isoform A OS=Drosophila melanogaster GN=eIF4G2 PE=1 SV=2	Q9VCH1_DROME	eIF4G2	1	0
Dikar, isoform D OS=Drosophila melanogaster GN=dikar PE=1 SV=1	M9MRW0_DROME (+2)	dikar	1	0
Terribly reduced optic lobes, isoform AI OS=Drosophila melanogaster GN=trol PE=1 SV=2	M9NET2_DROME	trol	2	0
CG3107, isoform D OS=Drosophila melanogaster GN=CG3107 PE=3 SV=1	A0A0B4LES3_DROME (+1)	CG3107	8	0
Ccp84Ae OS=Drosophila melanogaster GN=Ccp84Ae PE=1 SV=1	O97062_DROME	Ccp84Ae	7	0
Cuticular protein 64Ad OS=Drosophila melanogaster GN=Cpr64Ad PE=1 SV=2	Q9VZF9_DROME	Cpr64Ad	9	0
Microtubule-associated protein futsch OS=Drosophila melanogaster GN=futsch PE=1 SV=4	FUTSC_DROME (+1)	futsch	1	0
Adenylyl cyclase-associated protein OS=Drosophila melanogaster GN=capt PE=1 SV=2	Q9VPX6_DROME (+1)	capt	5	0
GH14561p OS=Drosophila melanogaster GN=Vps24 PE=1 SV=1	Q9VN02_DROME	Vps24	1	0
FI23334p1 OS=Drosophila melanogaster GN=CG13032-RA PE=2 SV=1	Q9VV90_DROME	CG13032-RA	1	0
Spinophilin, isoform F OS=Drosophila melanogaster GN=Spn PE=1 SV=1	M9ND28_DROME	Spn	1	0
Anon1A4 OS=Drosophila melanogaster GN=Df31 PE=1 SV=1	O16043_DROME	Df31	5	0
Dipeptidyl peptidase 3 OS=Drosophila melanogaster GN=DppIII PE=2 SV=2	DPP3_DROME	DppIII	2	0
UDP-glucose:glycoprotein glucosyltransferase OS=Drosophila melanogaster GN=Ugt PE=1 SV=2	UGGG_DROME	Ugt	6	0
Ionotropic receptor 94c OS=Drosophila melanogaster GN=Ir94c PE=4 SV=2	Q8IN08_DROME	Ir94c	1	0
Regulatory particle non-ATPase 8, isoform B OS=Drosophila melanogaster GN=Rpn8 PE=4 SV=1	A0A0B4KFH4_DROME (+2)	Rpn8	3	0
Collagen alpha-1(IV) chain OS=Drosophila melanogaster GN=Cg25C PE=2 SV=3	CO4A1_DROME	Cg25C	2	0
Glutathione S transferase T1 OS=Drosophila melanogaster GN=GstT1 PE=1 SV=1	Q7K0B6_DROME	GstT1	2	0
ALG-2 interacting protein X OS=Drosophila melanogaster GN=ALiX PE=1 SV=1	Q9VB05_DROME	ALiX	6	0
CG4049 OS=Drosophila melanogaster GN=CG4049 PE=1 SV=3	Q9W1A8_DROME	CG4049	2	0
Ran binding protein 3, isoform B OS=Drosophila melanogaster GN=RanBP3 PE=1 SV=1	A0A0B4KGQ0_DROME (+1)	RanBP3	2	0
LD36273p OS=Drosophila melanogaster GN=sni PE=1 SV=1	Q9W3H4_DROME	sni	2	0
Protein bangles and beads OS=Drosophila melanogaster GN=bnb PE=1 SV=1	BNB_DROME	bnb	2	0
Papilin OS=Drosophila melanogaster GN=Ppn PE=1 SV=2	PPN_DROME	Ppn	3	0
CG1571 OS=Drosophila melanogaster GN=CG1571-RA PE=2 SV=1	Q9W3L0_DROME	CG1571-RA	1	0
FI21110p1 OS=Drosophila melanogaster GN=CG15747-RA PE=1 SV=2	Q9VYE3_DROME	CG15747-RA	3	0
GH03051p OS=Drosophila melanogaster GN=Gclm PE=1 SV=1	Q9VCW6_DROME	Gclm	2	0
1,4-Alpha-Glucan branching enzyme OS=Drosophila melanogaster GN=AGBE PE=1 SV=1	A1Z992_DROME	AGBE	4	0
CG14434-PA OS=Drosophila melanogaster GN=CG14434 PE=1 SV=1	Q9W3U9_DROME (+1)	CG14434	5	0
Adenosylhomocysteinase OS=Drosophila melanogaster GN=Ahcy13 PE=3 SV=1	M9PHN8_DROME (+2)	Ahcy13	4	0
Porcupine, isoform B OS=Drosophila melanogaster GN=por PE=3 SV=1	M9PF43_DROME (+1)	por	1	0
EG:8D8.1 protein OS=Drosophila melanogaster GN=fs(1)N PE=2 SV=1	O76904_DROME	fs	1	0
Phosphomannomutase 45A OS=Drosophila melanogaster GN=Pmm45A PE=1 SV=1	A1Z7P1_DROME	Pmm45A	1	0
Uncharacterized protein, isoform D OS=Drosophila melanogaster GN=CG17258 PE=4 SV=1	M9PB20_DROME (+2)	CG17258	1	0
Probable elongation factor 1-delta OS=Drosophila melanogaster GN=eEF1delta PE=1 SV=1	EF1D_DROME	eEF1delta	1	0
Hsp90 co-chaperone Cdc37 OS=Drosophila melanogaster GN=Cdc37 PE=1 SV=1	CDC37_DROME	Cdc37	3	0
Activator of SUMO 1 OS=Drosophila melanogaster GN=Aos1 PE=1 SV=1	Q7KSM5_DROME	Aos1	2	0
Annexin OS=Drosophila melanogaster GN=AnxB9 PE=1 SV=1	A0A0B4KH34_DROME (+1)	AnxB9	3	0
Uncharacterized protein, isoform A OS=Drosophila melanogaster GN=CG17514 PE=1 SV=2	Q7PLL6_DROME	CG17514	1	0
UDP-glucose 4-epimerase OS=Drosophila melanogaster GN=Gale PE=1 SV=1	GALE_DROME (+1)	Gale	3	0
Nuclear protein localization protein 4 homolog OS=Drosophila melanogaster GN=Npl4 PE=1 SV=3	NPL4_DROME	Npl4	2	0
Atox1, isoform B OS=Drosophila melanogaster GN=Atox1 PE=1 SV=1	M9PD88_DROME	Atox1	2	0
CG1890 OS=Drosophila melanogaster GN=CG1890 PE=1 SV=1	Q9V9U7_DROME	CG1890	3	0
Moesin, isoform L OS=Drosophila melanogaster GN=Moe PE=1 SV=1	M9NG50_DROME (+1)	Moe	1	0
Regulatory particle non-ATPase 2, isoform C OS=Drosophila melanogaster GN=Rpn2 PE=4 SV=1	A0A0B4KHE9_DROME (+2)	Rpn2	1	0
Uncharacterized protein, isoform G OS=Drosophila melanogaster GN=CG43783 PE=1 SV=1	M9PHU7_DROME	CG43783	1	0
SUMO-conjugating enzyme OS=Drosophila melanogaster GN=lwr PE=1 SV=1	Q7KNM2_DROME	lwr	1	0
Cytochrome c oxidase subunit 2 OS=Drosophila melanogaster GN=COII PE=1 SV=1	C6KI54_DROME (+1)	COII	2	0
Mitochondrial transcription factor A, isoform B OS=Drosophila melanogaster GN=TFAM PE=1 SV=1	Q86BR8_DROME (+1)	TFAM	1	0
Splicing factor 3A subunit 3 OS=Drosophila melanogaster GN=noi PE=1 SV=1	NOI_DROME	noi	1	0
26S proteasome regulatory complex subunit p30 OS=Drosophila melanogaster GN=Rpn12 PE=1 SV=1	Q9V436_DROME	Rpn12	1	0
Viking, isoform A OS=Drosophila melanogaster GN=vkg PE=1 SV=1	Q9VMV5_DROME	vkg	1	0
CG8209 OS=Drosophila melanogaster GN=CG8209 PE=1 SV=1	Q9VSC5_DROME	CG8209	2	0
Exo84 ortholog, isoform B OS=Drosophila melanogaster GN=Exo84 PE=1 SV=1	Q7KRZ3_DROME (+1)	Exo84	1	0
12 kDa FK506-binding protein OS=Drosophila melanogaster GN=FK506-bp2 PE=3 SV=2	FKB12_DROME	FK506-bp2	3	0
Proteasome subunit alpha type OS=Drosophila melanogaster GN=Prosalpha6 PE=2 SV=1	I0DHK3_DROME (+1)	Prosalpha6	3	0
Fatty acid bindin protein, isoform C OS=Drosophila melanogaster GN=fabp PE=1 SV=1	Q8INK3_DROME (+1)	fabp	3	0
COP9 signalosome complex subunit 5 OS=Drosophila melanogaster GN=CSN5 PE=1 SV=1	CSN5_DROME	CSN5	3	0
MIP03836p OS=Drosophila melanogaster GN=CG33672-RA PE=1 SV=1	A1Z933_DROME	CG33672-RA	2	0
825-Oak OS=Drosophila melanogaster GN=825-Oak PE=4 SV=2	Q8IQU7_DROME	825-Oak	3	0
LD12946p OS=Drosophila melanogaster GN=MSBP PE=1 SV=1	Q9VXM4_DROME	MSBP	3	0
Chorion peroxidase OS=Drosophila melanogaster GN=Pxt PE=2 SV=3	PERC_DROME	Pxt	3	0
RE06402p OS=Drosophila melanogaster GN=CG18294 PE=1 SV=2	Q9VVZ6_DROME (+1)	CG18294	3	0
CG3902 OS=Drosophila melanogaster GN=CG3902-RA PE=1 SV=1	Q9VVU1_DROME	CG3902-RA	2	0
CG6028 OS=Drosophila melanogaster GN=CG6028 PE=1 SV=1	Q95SI7_DROME	CG6028	1	0
Dynein heavy chain at 36C OS=Drosophila melanogaster GN=Dhc36C PE=4 SV=2	Q9VJC6_DROME	Dhc36C	1	0
CG5916, isoform A OS=Drosophila melanogaster GN=CG5916 PE=2 SV=2	Q9VEY4_DROME	CG5916	2	0
Uncharacterized protein, isoform C OS=Drosophila melanogaster GN=CG33978 PE=1 SV=3	Q2PDM3_DROME	CG33978	1	0
POC1 centriolar protein homolog OS=Drosophila melanogaster GN=Poc1 PE=2 SV=1	POC1_DROME	Poc1	1	0
CG3085 protein OS=Drosophila melanogaster GN=CG3085 PE=2 SV=1	Q9W1V2_DROME	CG3085	1	0
CG5789, isoform A OS=Drosophila melanogaster GN=CG5789-RA PE=1 SV=2	Q9VC63_DROME	CG5789-RA	1	0
Sickie, isoform H OS=Drosophila melanogaster GN=sick PE=4 SV=1	M9PBE4_DROME	sick	1	0
Transient receptor potential protein OS=Drosophila melanogaster GN=trp PE=1 SV=3	TRP_DROME	trp	1	0
LETM1 and EF-hand domain-containing protein anon-60Da, mitochondrial OS=Drosophila melanogaster GN=Letm1 PE=2 SV=2	A60DA_DROME	Letm1	1	0
Mekk1, isoform B OS=Drosophila melanogaster GN=Mekk1 PE=1 SV=1	Q8MSQ4_DROME (+1)	Mekk1	1	0
CG7852, isoform A OS=Drosophila melanogaster GN=pns PE=1 SV=1	Q9W0E1_DROME	pns	1	0
Nucleoporin 43kD OS=Drosophila melanogaster GN=Nup43 PE=1 SV=1	Q9VE85_DROME	Nup43	1	0
CG9184, isoform B OS=Drosophila melanogaster GN=CG9184 PE=1 SV=1	Q8IRH6_DROME (+1)	CG9184	1	0
Succinyl-CoA ligase subunit beta OS=Drosophila melanogaster GN=Sucb PE=1 SV=1	Q9V470_DROME	Sucb	1	0
Regulatory particle non-ATPase 13, isoform G OS=Drosophila melanogaster GN=Rpn13 PE=1 SV=1	A0A0B4LFA6_DROME (+1)	Rpn13	1	0
CDGSH iron-sulfur domain-containing protein 2 homolog OS=Drosophila melanogaster GN=Cisd2 PE=2 SV=1	CISD2_DROME	Cisd2	1	0
Probable citrate synthase, mitochondrial OS=Drosophila melanogaster GN=kdn PE=2 SV=1	CISY_DROME	kdn	2	0
IP09655p OS=Drosophila melanogaster GN=Mdh2 PE=1 SV=1	Q9VEB1_DROME	Mdh2	2	0
RE26528p OS=Drosophila melanogaster GN=CG13049 PE=1 SV=1	Q8SWS3_DROME	CG13049	2	0
GH13304p OS=Drosophila melanogaster GN=Pglym78 PE=1 SV=2	Q9VAN7_DROME	Pglym78	2	0
GM01181p OS=Drosophila melanogaster GN=UK114 PE=1 SV=1	Q9V3W0_DROME	UK114	2	0
RE31819p OS=Drosophila melanogaster GN=TwdlL PE=1 SV=1	Q8I0N3_DROME (+4)	TwdlL	2	0
CG15717-PA OS=Drosophila melanogaster GN=CG15717 PE=1 SV=1	Q9VYG8_DROME	CG15717	2	0
[truncated: 89 more rows]

## Sheet: top 156 protein and function an
top 300
Bsd	4	284
Dp1	6	124	heterochromatin formation and/or maintenance
bel	18	115	larval development; ecdysone-mediated induction of salivary gland cell autophagic cell death; RNA secondary structure unwinding; regulation of gene expression; male germ-line stem cell population maintenance; spermatogenesis; mitotic sister chromatid segregation; oogenesis; translational initiation; RNA interference
lost	6	102	Lost is a protein that interacts with the RNA-binding protein rump for posterior localization of mRNAs by diffusion/entrapment during late stages of oogenesis
eIF4G	4	88	embryonic/larval somatic muscle; sarcomere; primary spermatocyte cyst.
sesB	19	83	muscle cell cellular homeostasis
eIF3-S10	7	83	translation reinitiation; regulation of translational initiation; formation of cytoplasmic translation initiation complex; translational initiation.
Rm62	7	83	immune
pAbp	5	82	meiotic cell cycle process; regionalization; negative regulation of cellular process; organic cyclic compound metabolic process; eye development; cell cycle; synaptic signaling; pattern specification process; neurogenesis; regulation of cell death
Aats-glupro	0	81	glutamyl-tRNA aminoacylation; prolyl-tRNA aminoacylation
CG10077	3	79
Top2	4	68	alters the topology of DNA by creating a transient DNA double strand breakage. It is essential for removing supercoils generated via DNA replication and transcription, and decatenating replicated sister chromosomes during cell division
Yp3	41	66	myofibril, embryo development ending in birth or egg hatching
Khc	2	64	microtubule motor protein
Rpt6	6	63	ubiquitin-dependent ERAD pathway; positive regulation of RNA polymerase II transcriptional preinitiation complex assembly; proteasome-mediated ubiquitin-dependent protein catabolic process
Mi-2	0	63	It associates with active chromatin and utilizes the energy of ATP hydrolysis to move nucleosomes along DNA. It is required for repression of cell type-specific genes, full activation of heat shock genes and regulates higher order chromatin structure of polytene chromosomes
Imp	2	61	regulates the stability, translation and/or transport of its associated mRNAs, a large number of them encoding F-actin regulators
IleRS	0	59	isoleucyl-tRNA aminoacylation
Imp	0	59	regulates the stability, translation and/or transport of its associated mRNAs, a large number of them encoding F-actin regulators
NAT1	0	57	translational initiation; chaeta development
SRPK	0	57	peptidyl-serine phosphorylation; spindle assembly involved in female meiosis; spliceosomal complex assembly; oocyte karyosome formation; intracellular signal transduction; regulation of mRNA processing
Imp	0	56	regulates the stability, translation and/or transport of its associated mRNAs, a large number of them encoding F-actin regulators
zip	0	56	actin cytoskeleton organization; cellular component morphogenesis; muscle contraction
AGO2	0	55	RNAi
CG9281	1	54	ATP binding; ATPase activity
betaTub60D	0	53
mahe	1	52	regulate Notch signaling pathway
Chc	5	51	endocytosis
alt	4	51	translation
larp	0	50	yncytial mitotic cycles and male meiosis
Prp8	0	49	core component of the U5 snRNP, with a key function in pre-mRNA processing catalyzed by the spliceosome
tral	3	49	microtubule cytoskeleton organization; actin cytoskeleton organization
Rpt3	2	49
vig2	2	48	regulation of chromatin silencing; heterochromatin organization; histone H3-K9 methylation
eIF3-S8	3	48	translational initiation
Gnf1	0	48	dendrite morphogenesis; DNA replication; DNA repair
Fmr1	2	46	RNA trafficking, RNA translation and neuronal excitability
jar	0	46	actin cytoskeleton organization; embryo development; epithelium development; positive regulation of secretion; cuticle development involved in chitin-based cuticle molting cycle; actin filament-based movement
Fmr1	0	46	RNA trafficking, RNA translation and neuronal excitability
tral	0	46
Map205	3	45	binds and stabilizes microtubules
NAA15-16	4	45	N-terminal peptidyl-methionine acetylation
lark	1	45	RNA splicing and translational control
Rpt1	2	44	Regulatory particle triple-A ATPase 1 is an AAA-type ATPase protein that forms part of the heterohexameric ATPase ring of the regulatory complex of the 26S proteasome
CG7414	0	44	regulation of translation; translational initiation
Srp72	0	44	SRP-dependent cotranslational protein targeting to membrane, translocation; dsRNA transport
Pep	3	43	regulation of mRNA splicing, via spliceosome; mRNA splicing, via spliceosome
mask	0	42
eIF3-S9	2	42
CG30122	1	41
E	0	41
SF2	5	41
Ran	22	40
CG3800	10	39	cnbp, myc
Droj2	10	39	response to heat; protein folding
yps	3	39	regulation of transcription, DNA-templated; oogenesis; mRNA splicing, via spliceosome
Mhc	31	38
tsr	16	38	microtubule organizing center organization
lig	1	38	Lingerer (Lig) is a putative RNA binding protein that forms a complex with orb and orb2. Loss of lig results in defects in copulation and short-term memory
Trip1	2	37	translation initiation factor activity
Mhc	0	37
eIF-4a	18	36	translation initiation factor activity
r	2	36	initial steps of de novo pyrimidine biosynthesis
aub	0	36	positive regulation of gene expression
CG5787	1	36
Nsun2	0	36	memory
eIF-2gamma	7	34	translation initiation factor activity
CG7878	1	34	RNA secondary structure unwinding
Top1	0	33	cell proliferation during stages of oogenesis, embryogenesis, larva, and pupa
Hrb27C	3	33	negative regulation of oskar mRNA translation; regulation of mRNA splicing, via spliceosome; axon guidance; positive regulation of translation; border follicle cell migration; pole plasm oskar mRNA localization
eIF-3p66	10	32	translation initiation factor activity
Rpt4	4	32	regulating rRNA transcription
MEP-1	0	32	ATP-dependent nucleosome remodeler Mi-2. It cooperates with Mi-2 in the repression of cell type-specific genes
Mtpalpha	6	31	fatty acid beta-oxidation
Dhc64C	0	31	The Dhc64C heavy chain dimer binds and hydrolyzes ATP, providing the power for movement of dynein. Dhc64C has an essential function in oocyte polarity, mitotic cell division, embryonic development, and neuronal transport and neurogenesis
piwi	0	31	RNAi
sle	0	31	Sle depletion alters the aggregation of nucleolar components and results in retardation of proliferation of Kenyon cells
Aac11	2	31	negative regulation of apoptotic process
pzg	0	31	Putzig is a nuclear protein that is involved in chromatin activation of replication related genes and signalling pathways including Notch, Ecdysone and JAK/STAT.
Rpn3	7	30	catabolic process
CG10565	2	30
Dhx15	1	30	positive regulation of p38MAPK cascade; mRNA splicing, via spliceosome
aralar1	1	30	aspartate transmembrane transport; wound healing; malate-aspartate shuttle; mitochondrial transport.
cora	0	30	heart morphogenesis; cytoskeleton organization; cellular component assembly; embryo development ending in birth or egg hatching; dorsal closure; cell projection organization; actin cytoskeleton organization; intracellular transport; adult somatic muscle development
rig	0	30	nuclear receptor interacting protein required for ecdysone signalling during larval development
mod	2	29	somatic muscle
nito	5	28	positive regulation of canonical Wnt signaling pathway
Phb2	8	27	unknown
Srp68	1	27	SRP-dependent cotranslational protein targeting to membrane; protein targeting to ER
Ref1	5	27	mRNA splicing, via spliceosome
AGO1	0	27	RNAi
bor	2	27	mitochondrion organization
eIF-2beta	0	27	translation initiation factor activity
Iswi	0	26	cellular component biogenesis; protein-DNA complex subunit organization; rhythmic process; cell development; cellular response to organic substance; cellular protein-containing complex assembly; negative regulation of biosynthetic process; male gamete generation; cellular response to hormone stimulus; single fertilization; positive regulation of cellular process; regulation of circadian rhythm
Zn72D	0	26	mRNA splicing, via spliceosome
alpha-Spec	8	25	asymmetric division of germ line stem cells via cytoplasmic structures called spectrosomes and fusomes
Fib	3	25	rRNA methylation; box C/D snoRNA 3'-end processing; histone glutamine methylation
peng	0	25	regulation of translation; apposition of dorsal and ventral imaginal disc-derived wing surfaces
par-1	0	24	establishment or maintenance of cytoskeleton polarity
MetRS	0	24	Methionyl-tRNA synthetase catalyzes the covalent attachment of methionine to methionyl-tRNA, an essential first step of protein translation
eIF-2alpha	4	23	translation initiation factor activity
Clbn	0	23	p53
AspRS-m	0	23	Aspartyl-tRNA synthetase, mitochondrial (AspRS-m) encodes a protein predicted to function within mitochondria to catalyze the ligation of aspartate to its cognate tRNA to form aspartyl-tRNA
Ns1	0	23	mitotic spindle assembly; regulation of cell proliferation; ribosomal large subunit biogenesis; regulation of multicellular organism growth
Nap1	6	22	histone chaperone involved in histone nuclear transfer and chromatin assembly
Thiolase	5	22	determination of adult lifespan; fatty acid beta-oxidation
pcm	0	22	gamete generation; cell death; wound healing; nuclear-transcribed mRNA catabolic process, nonsense-mediated decay; wing disc development; protein-containing complex assembly; multi-organism process; regulation of programmed cell death; positive regulation of developmental growth; response to stimulus; protein-containing complex subunit organization
Aats-arg	2	22	arginyl-tRNA aminoacylation
Cdc5	0	22
Parp	0	22	DNA-repair, chromatin structure, and transcription initiation, as well as pre-mRNA fate via alternative splicing and translation
ncd	0	22	spindle assembly
ThrRS	2	21	threonyl-tRNA aminoacylation.
SMC2	0	21	involved in chromosome condensation and cell division. It contributes to neurogenesis and stem cell differentiation
Mtor	1	21	response to stress; regulation of cellular metabolic process; stem cell division; chromatin remodeling; mitotic spindle elongation; regulation of spindle assembly; regulation of biological quality; positive regulation of cell division; positive regulation of cell cycle checkpoint; germ-line stem-cell niche homeostasis; regulation of establishment of protein localization; regulation of metaphase p…
me31B	3	21	regulation of olfactory learning; pole cell formation; cytoplasmic mRNA processing body assembly; regulation of defense response to virus; RNA secondary structure unwinding; habituation; gene silencing by miRNA; ovarian follicle cell development.
Chro	0	21	mitotic spindle organization; metamorphosis; mitotic spindle assembly checkpoint; chromosome segregation; metaphase plate congression; chromosome organization
par-1	0	21	establishment or maintenance of cytoskeleton polarity
Nup358	0	20	establishment of protein localization; cellular response to stimulus; mitotic cell cycle phase transition; cell proliferation; positive regulation of macromolecule metabolic process; regulation of mitotic centrosome separation; multicellular organism development; cellular protein metabolic process; hormone-mediated signaling pathway; gene expression; positive regulation of protein localization to…
Jabba	3	20	fatty acid metabolism
beta-Spec	1	20	asymmetric division of germ line stem cells via cytoplasmic structures called spectrosomes and fusomes
rump	2	20	Rump binds to nos and osk mRNAs and plays a role in mRNA localization to the germ plasm by diffusion/entrapment during late stages of oogenesis
clu	1	20	Clu functions in part with protein complexes at the outer mitochondrial membrane, such as the ribosome, the translocase complex TOM and the mitophagy proteins park and Pink1
polo	2	20	embryonic heart tube development
Ns3	0	20	ribosomal subunit export from nucleus; regulation of insulin receptor signaling pathway; nuclear export
Rat1	0	20	Rat1 is required for mRNA processing and mutations cause phenotypes in various cell types, including the nervous system
par-1	0	20	establishment or maintenance of cytoskeleton polarity
tho2	0	19	oogenesis; mRNA export from nucleus in response to heat stress
Hel25E	3	19	mRNA splicing, nuclear export, and piRNA biosynthesis
Rs1	0	19	RNA secondary structure unwinding
Nop60B	0	19	rRNA pseudouridine synthesis; snRNA pseudouridine synthesis; rRNA processing; box H/ACA snoRNA 3'-end processing; germ cell development; pseudouridine synthesis; wing disc development; ribosome biogenesis; mRNA pseudouridine synthesis
Hrb87F	1	19	mitotic cell cycle; response to starvation; regulation of alternative mRNA splicing, via spliceosome; female gonad development; response to heat; compound eye morphogenesis
Ns2	0	19	compound eye morphogenesis; ribosome biogenesis
nop5	0	19	snoRNA binding
Jabba	0	19	fatty acid metabolism
mle	0	18	DNA conformation change; positive regulation of organelle organization; sexual reproduction; regulation of isomerase activity; cellular developmental process; multicellular organism aging; peptide metabolic process; cellular protein-containing complex assembly; regulation of chromatin assembly or disassembly; regulation of transcription, DNA-templated; positive regulation of ATPase activity; repr…
eIF3ga	1	18	translation initiation factor activity
obe	0	18	regulation of alternative mRNA splicing, via spliceosome; mRNA splicing, via spliceosome; adherens junction organization; centrosome localization
Prp19	5	18	chromatin organization; mRNA splicing, via spliceosome; protein ubiquitination; regulation of alternative mRNA splicing, via spliceosome; DNA repair; generation of catalytic spliceosome for first transesterification step
DNApol-alpha180	0	18	DNA polymerase α
Mcm5	8	17	meiotic cell cycle; resolution of meiotic recombination intermediates; chromosome condensation; DNA endoreduplication; DNA replication initiation
nonA	1	17	mRNA splicing, via spliceosome; visual perception; visual behavior; male courtship behavior, veined wing generated song production; phototaxis; regulation of transcription, DNA-templated
AsnRS	2	17	asparaginyl-tRNA aminoacylation
Acsl	3	17	fat acid metabolism
SC35	2	17	regulation of gene expression; regulation of transcriptional start site selection at RNA polymerase II promoter; regulation of alternative mRNA splicing, via spliceosome; regulation of mRNA 3'-end processing
Non3	0	17	mitotic spindle assembly; maturation of LSU-rRNA from tricistronic rRNA transcript (SSU-rRNA, 5.8S rRNA, LSU-rRNA); ribosomal large subunit assembly
Edc3	0	17	cytoplasmic mRNA processing body assembly; deadenylation-independent decapping of nuclear-transcribed mRNA; mRNA catabolic process.
sqd	5	16	involved in the localization and translational regulation of grk mRNA in oogenesis
bsf	2	16	regulation of mitochondrial transcription; mitochondrial respiratory chain complex I assembly; mitochondrial respiratory chain complex IV assembly; regulation of mitochondrial mRNA stability; regulation of mitochondrial translation; mitochondrial respiratory chain complex III assembly; positive regulation of oxidative phosphorylation; RNA modification; mitochondrial mRNA polyadenylation; polycist…
RfC38	2	16	DNA replication
Non1	0	16	mitotic spindle assembly
Tdrd3	0	16	mRNA processing; lateral inhibition
Sply	0	16	sphingolipid catabolic process; adult somatic muscle development; carboxylic acid metabolic process
ball	0	16	Ballchen (Ball) is a nuclear serine/threonine kinase that regulates chromatin organization through phosphorylation of baf. It contributes to stem cell maintenance in various tissues, as well as chromosome condensation and segregation in meiosis.
Top3beta	0	16	RNA topoisomerase
U4-U6-60K	0	16	mRNA splicing, via spliceosome
Upf1	0	16	nuclear-transcribed mRNA catabolic process, nonsense-mediated decay; cellular response to hypoxia; positive regulation of nuclear-transcribed mRNA catabolic process, nonsense-mediated decay.
tud	0	15	P granule organization; intracellular mRNA localization; pole cell development; pole plasm assembly; germ cell development.

## Sheet: average cellular abundance of t
## average cellular abundance
## protein
CG8878	2.32193	8.15482
Dp1	2.80735	6.96578
bel	4.24793	6.85798
lost	2.80735	6.6865
sesB	4.32193	6.39232
Mi-2	0	6
Imp	1.58496	5.9542
mahe	1	5.72792
tral	2	5.64386
jar	0	5.55459
tral	0	5.55459
Map205	2	5.52356
MEP-1	0	5.04439
Aac11	1.58496	5
pzg	0	5
cora	0	4.9542
mod	1.58496	4.90689
nito	2.58496	4.85798
alpha-Spec	3.16993	4.70044
par-1	0	4.64386
Clbn	0	4.58496
par-1	0	4.45943
beta-Spec	1	4.39232
rump	1.58496	4.39232
polo	1.58496	4.39232
par-1	0	4.39232
Non1	0	4.08746
ball	0	4.08746
