# Supplementary material for: Spatiotemporal expression of regulatory kinases directs the transition from mitosis to cellular morphogenesis in Drosophila
Source: Nat Commun. 2022 Feb 9;13:772. doi: 10.1038/s41467-022-28322-8 (PMC8828718; doi:10.1038/s41467-022-28322-8)
Supplement: Supplementary file 6 — Supplementary Data 3 [file 41467_2022_28322_MOESM6_ESM.xlsx]

## Sheet: resouce table
Reagent type	Designation	Source	Identifiers	Additional information
Antibody	Anti-Bsd	This paper	NA	IHC (1:250); WB (1:500)
Antibody	Anti-Mef2	R. Cripps	NA	IHC (1:1000)
Antibody	Anti-GFP	Torrey Pines Biolabs	Cat#: TP401	IHC (1:600)
Antibody	Anti-GFP	Aves Labs	Cat#: GFP-1020	IHC (1:300)
Antibody	Anti-dsRED	Takara	Cat#: 632392	IHC (1:300)
Antibody	Anti-beta-gal	Promega	Cat#: 926–32210	IHC (1:100)
Antibody	Anti-FLAG	Sigma	Cat#: F3165	WB (1:1000)
Antibody	Anti-Myc	Sigma	Cat#: PLA001	WB (1:1000)
Antibody	Anti-gamma-tubulin	Sigma	Cat#: T5326	IHC (1:300)
Antibody	Anti-alpha-Actinin	Sigma	Cat#: A7811	WB (1:1000)
Antibody	Anti-Dig	Roche	Cat#: 11207733910	IHC (1:500)
Antibody	Anti-GST	Cell signaling technology	Cat#: 2625	WB (1:1000)
Antibody	Anti-Phosphothreonine	Abcam	Cat#: ab9337	WB (1:125)
Antibody	Anti-Tropomyosin	Abcam	Cat#: MAC141	IHC (1:600)
Antibody	Anti-PLK1-phospho-T210	Abcam	Cat#: ab39068	IHC (1:100); WB (1:500)
Antibody	Goat anti-Chicken IgY, Secondary Antibody, HRP	Thermo Fisher	Ca#: PA1-28798	IHC (1:200)
Antibody	Horse anti-Mouse IgG, Secondary Antibody, HRP	Cell signaling technology	Ca#: 7074	IHC (1:100); WB (1:1000)
Antibody	Goat anti-Rabbit IgG, Secondary Antibody, HRP	Cell signaling technology	Ca#: 7074	IHC (1:100); WB (1:1000)
Antibody	Goat anti-Mouse IgG, Secondary Antibody, Alexa Flour 488-conjugated	Jackson ImmunoResearch INC	Ca#: 133733	IHC (1:50)
Antibody	Goat anti-Rabbit IgG, Secondary Antibody, Alexa Flour 488-conjugated	Jackson ImmunoResearch INC	Ca#: 135742	IHC (1:50)
Antibody	Goat anti-Rat IgG, Secondary Antibody, Alexa Flour 594-conjugated	Jackson ImmunoResearch INC	Ca#: 154060	IHC (1:50)
Antibody	Goat anti-Mouse IgG, Secondary Antibody, Alexa Flour 594-conjugated	Jackson ImmunoResearch INC	Ca#: 133548	IHC (1:50)
Cell line	C2C12	ATCC	RRID: CVCL_0188
Cell line	S2	This paper	RRID: CVCL_Z232
Cell line	HEK293T	ATCC	RRID: CVCL_0063
Chemical, compound, drug	DMEM	Thermo Fisher	Cat#: 11965092
Chemical, compound, drug	FBS	Thermo Fisher	Cat#: 10082147
Chemical, compound, drug	DAPI	Thermo Fisher	Cat#: 62248	1ug/Ml
Chemical, compound, drug	IPTG	Thermo Fisher	Cat#: 15529019	1mM
Chemical, compound, drug	Formaldehyde	Thermo Fisher	Cat#: 28908	0.04
Chemical, compound, drug	Normal Goat Serum	Thermo Fisher	Cat#: PCN5000
Chemical, compound, drug	PMSF	Thermo Fisher	Cat#: 36978	1mM
Chemical, compound, drug	Volasertib	Selleck chem	Cat#: No.S2235	100nM
Chemical, compound, drug	Phosphatase Inhibitor Cocktail 2	Sigma	Cat#: P5726
Chemical, compound, drug	Schneider’s medium	Sigma	Cat#: S9895
Chemical, compound, drug	EDTA-free Protease Inhibitor Cocktail	Roche	Cat#: 11873580001
Chemical, compound, drug	Mounting Medium	Vectashield	Cat#: H1000
Commercial kit	Lipofectamine 3000	Thermo Fisher	Cat#: L3000075
Commercial kit	M-MLV Reverse Transcriptase	Thermo Fisher	Cat#: 28025013
Commercial kit	PowerUp Sybr Green Master Mix	Thermo Fisher	Cat#: A25742
Commercial kit	Tyramide SuperBoost Kit	Thermo Fisher	Cat#: B40953; B40955
Commercial kit	LR Clonase II Enzyme mix	Thermo Fisher	Cat#: A25742
Commercial kit	Glutathione Sepharose Beads	GE Healthcare	Cat#: 17-0756-01	0.75mL/sample
Fly stock	aurA[1]	BDSC	RRID: BDSC_3319
Fly stock	jar[322]	BDSC	RRID: BDSC_8776
Fly stock	lost[1]	BDSC	RRID: BDSC_57695
Fly stock	polo[1]	BDSC	RRID: BDSC_546
Fly stock	polo[KG03033]	BDSC	RRID: BDSC_13941
Fly stock	tum[DH15]	BDSC	RRID: BDSC_8687
Fly stock	pav[B200]	BDSC	RRID: BDSC_4384
Fly stock	Df(2R)BSC199	BDSC	RRID: BDSC_9626
Fly stock	Df(2R)BSC699	BDSC	RRID: BDSC_26551
Fly stock	Df(3L)BSC447	BDSC	RRID: BDSC_24951
Fly stock	Df(2L)Exel7049	BDSC	RRID: BDSC_7821
Fly stock	P{UAS-nod.GFP}	BDSC	RRID: BDSC_9282
Fly stock	P{Gal4-tey5053A}	BDSC	RRID: BDSC_2702
Fly stock	P{GMR40D04-GAL4}attP2 (slou.Gal4)	BDSC	RRID: BDSC_91545
Fly stock	P{Gal4-how24B}	BDSC	RRID: BDSC_1767
Fly stock	P{UASp-aurB.PrA}	BDSC	RRID: BDSC_85301
Fly stock	P{UAS-eGFP}	BDSC	RRID: BDSC_5431
Fly stock	P{UAS-Lifeact-RFP}	BDSC	RRID: BDSC_58362
Fly stock	P{UAS-polo.T182D}	BDSC	RRID: BDSC_8434
Fly stock	P{PTT-GC}polo[CC01326]	BDSC	RRID: BDSC_51552
Fly stock	P{UAS-GFP.nE2f1.1-230 }	BDSC	RRID: BDSC_55100
Fly stock	P{UAS-RFP.CycB.1-266}	BDSC	RRID: BDSC_55100
Fly stock	aurB[1689]	Jean-René HUYNH
Fly stock	P{Gal4-kirrerP298}	M Takeichi
Fly stock	P{kirrerP298.nlacZ}	M Takeichi
Fly stock	P{Gal4-Mef2}	E.N. Olson
Fly stock	P{MHC.tGFP}	E.N. Olson
Recombinant DNA reagent	pUASt-Attb	This paper
Recombinant DNA reagent	FMO03130	BDGP
Recombinant DNA reagent	FMO06869	BDGP
Recombinant DNA reagent	FMO11010	BDGP
Recombinant DNA reagent	FMO12286	BDGP
Recombinant DNA reagent	LD23371	DGRC
Recombinant DNA reagent	pEntr/SD	Thermo Fisher	Cat#: K242020
Recombinant DNA reagent	pGex4T-1-Bsd	This paper
Recombinant DNA reagent	pGex4T-2-Polo	This paper
Recombinant DNA reagent	pAMW-Bsd	This paper
Recombinant DNA reagent	pAFW-Bsd	This paper
Recombinant DNA reagent	pAGW-Bsd	This paper
Recombinant DNA reagent	pAFW-Polo	This paper
Recombinant DNA reagent	pAFW-Polo-T182A	This paper
Recombinant DNA reagent	pAFW-Polo-T182D	This paper
Recombinant DNA reagent	pDONR223-VRK3	Addgene	Cat#: 23687
Recombinant DNA reagent	pDEST-CMV-3xFLAG-EGFP	Addgene	Cat#: 122845
Recombinant DNA reagent	pRcCMV-Myc-Plk1	Addgene	Cat#: 41160
Recombinant DNA reagent	pDEST-CMV-3xFLAG-VRK3-EGFP	This paper
Software	Adobe Creative Cloud	Adobe	www.adobe.com
Software	ClustalX	UCD	http://www.clustal.org
Software	Origin 2019	Origin Lab	https://www.originlab.com
Software	Office 365	Microsoft	www.microsoft.com
Software	Prism version 8	GraphPad Software Inc	https://www.graphpad.com
Software	Zen	ZEISS	https://www.zeiss.com
Software	DNAMAN	Lynnon Corporation	https://www.lynnon.com/
