# Supplementary material for: Spatiotemporal expression of regulatory kinases directs the transition from mitosis to cellular morphogenesis in Drosophila
Source: Nat Commun. 2022 Feb 9;13:772. doi: 10.1038/s41467-022-28322-8 (PMC8828718; doi:10.1038/s41467-022-28322-8)
Supplement: Supplementary file 12 — Source Data [file 41467_2022_28322_MOESM12_ESM.xlsx]

## Sheet: Figure 1
Figure 1b						Figure 1f										Figure 1g				Figure 1h
	w[1118]	bsd[1]	bsd[1],61F090	outcross			attachment		elongation		missing		normal				histological score				fusion index
DA1	1.66667	48.1481	3.33333	25			wt	bsd[1]	wt	bsd[1]	wt	bsd[1]	wt	bsd[1]			wt	bsd[1]			wt	bsd[1]
DA2	1.66667	22.2222	1.66667	25		VL1	0	26.6	1.6	5	0	0	98.4	68.4		VL1	0.2	2.2		#1	114.983	121.951
DA3	1.66667	68.5185	0	58.3333		DT1	0	45	3.3	16.6	0	6.6	96.7	31.8		DT1	0.2	5.9		#2	90.5923	128.92
DO1	0	31.4815	3.33333	6.66667		LO1	1.6	25	0	11.6	0	16.6	98.4	46.8		LO1	0.4	5.9		#3	97.561	128.92
DO2	1.66667	27.7778	0	1.66667		VT1	1.6	21.6	3.3	23.3	11.6	25	83.5	30.1		VT1	2.6	8.6		#4	111.498	128.92
DO3	1.66667	81.4815	3.33333	51.6667																#5	76.6551	94.0767
DO4	3.33333	55.5556	0	61.6667																#6	111.498	94.0767
DO5	6.66667	85.1852	15	61.6667																#7	94.0767	101.045
DT1	0	59.2593	0	63.3333																#8	73.1707	62.7178
LT1	0	51.8519	0	28.3333																#9	73.1707	38.3275
LT2	0	46.2963	3.33333	33.3333																#10	73.1707	62.7178
LT3	0	48.1481	3.33333	38.3333																#11	132.404	62.7178
LT4	3.33333	83.3333	1.66667	81.6667																#12	118.467	52.2648
SBM	5	44.4444	3.33333	28.3333																#13	128.92	48.7805
LL1	0	51.8519	0	41.6667																#14	146.341	121.951
LO1	5	68.5185	1.66667	65																#15	125.436	97.561
VL1	0	20.3704	0	11.6667																#16	153.31	101.045
VL2	0	25.9259	0	11.6667																#17	128.92	108.014
VL3	0	25.9259	0	13.3333																#18	87.108	97.561
VL4	0	18.5185	0	10																#19	69.6864	97.561
VO1	3.33333	40.7407	0	18.3333																#20	59.2334	101.045
VO2	1.66667	27.7778	0	20																#21	101.045	97.561
VO3	3.33333	31.4815	0	20																#22	80.1394	108.014
VO4	3.33333	33.3333	0	20																#23	80.1394	108.014
VO5	5	44.4444	6.66667	23.3333																#24	128.92	111.498
VO6	8.33333	62.963	16.6667	38.3333																#25	132.404	94.0767
VT1	16.6667	31.4815	18.3333	23.3333																#26	132.404	80.1394
VA1	0	27.7778	1.66667	28.3333																#27	121.951	87.108
VA2	0	1.85185	1.66667	33.3333																#28	108.014	55.7491
VA3	3.33333	83.3333	8.33333	80																#29	94.0767	59.2334
																				#30	111.498	73.1707
																				#31	94.0767	45.2962
																				#32	101.045	52.2648
																				#33	114.983	55.7491
																				#34	97.561	97.561
																				#35	97.561	108.014
																				#36	94.0767	94.0767
			2	98																#37	83.6237	111.498
			3	97																#38	76.6551	104.53
																				#39	59.2334	118.467
																				#40	48.7805	101.045
																				#41	69.6864	41.8118
																				#42	146.341	45.2962
																				#43	149.826	45.2962
																				#44	156.794	69.6864
																				#45	135.888	73.1707
																				#46	142.857	83.6237
																				#47	125.436	94.0767
																				#48	101.045	73.1707
																				#49	73.1707	97.561
																				#50	48.7805	101.045
																				#51	62.7178	55.7491
																				#52	45.2962	41.8118
																				#53	55.7491	48.7805
																				#54	101.045	80.1394
																				#55	101.045	90.5923
																				#56	90.5923	104.53
																				#57	87.108	101.045
																				#58	101.045	83.6237
																				#59	94.0767	94.0767
																				#60	87.108	83.6237
																				Average	100	85.3659
																				SD	28.0792	25.0895
																				SE	3.62502	3.23904

## Sheet: Figure 2
Figure 2c
	24B>+	24B>UAS-bsd	24B>UAS-I129A
#1	1.11493	15.9573	21.8048
#2	0.939188	24.936	28.9188
#3	0.90678	11.4648	12.6912
#4	1.03911	10.7118	9.86406
Average	1	15.7675	18.3197
SD	0.0823492	5.66064	7.54428
SE	0.0411746	2.83032	3.77214
Figure 2d
	% defective
bsd[1]/Def	UAS-Bsd	24B>Bsd	24B>I129A
DA1	4.7619	0	28.3333
DA2	8.33333	0	28.3333
DA3	63.0952	19.4444	66.6667
DO1	5.95238	0	11.6667
DO2	4.7619	0	10
DO3	66.6667	3.7037	68.3333
DO4	70.2381	17.5926	71.6667
DO5	53.5714	2.77778	55
DT1	64.2857	17.5926	61.6667
LT1	29.7619	1.85185	25
LT2	47.619	4.62963	36.6667
LT3	47.619	4.62963	43.3333
LT4	65.4762	1.85185	70
SBM	26.1905	0	43.3333
LL1	41.6667	11.1111	40
LO1	61.9048	2.77778	68.3333
VL1	1.19048	0.925926	16.6667
VL2	3.57143	0	16.6667
VL3	5.95238	0.925926	18.3333
VL4	9.52381	0	23.3333
VO1	30.9524	0	33.3333
VO2	28.5714	0	31.6667
VO3	25	0	33.3333
VO4	23.8095	0	31.6667
VO5	22.619	0	26.6667
VO6	25	0	26.6667
VT1	32.1429	0	38.3333
VA1	7.14286	0	18.3333
VA2	1.19048	0	25
VA3	85.7143	0	70
Average	32.1429	2.99383	37.9444

## Sheet: Figure 3
Figure 3f					Figure 3h
	% defective					attachment			elongation			missing			normal
	bsd[1]	polo[1]	bsd[1];polo[1]			bsd1[1]	polo[1]	bsd[1];polo[1]	bsd1[1]	polo[1]	bsd[1];polo[1]	bsd1[1]	polo[1]	bsd[1];polo[1]	bsd1[1]	polo[1]	bsd[1];polo[1]
DA1	48.1481	27.0833	41.6667		DT1	45	15	30	16.6	1.6	15	6.6	0	6.6	31.8	83.4	48.4
DA2	22.2222	29.1667	45		LO1	25	30	46.6	11.6	11.6	5	16.6	0	13.3	46.8	58.4	35.1
DA3	68.5185	47.9167	63.3333		VT1	21.6	16.6	26.6	23.3	8.3	28.3	25	1.6	13.3	30.1	73.5	31.8
DO1	31.4815	3.125	33.3333
DO2	27.7778	3.125	25
DO3	81.4815	54.1667	63.3333
DO4	55.5556	62.5	75
DO5	85.1852	51.0417	76.6667
DT1	59.2593	27.0833	66.6667
LT1	51.8519	40.625	35
LT2	46.2963	29.1667	50
LT3	48.1481	39.5833	45
LT4	83.3333	43.75	80
SBM	44.4444	21.875	41.6667
LL1	51.8519	66.6667	41.6667
LO1	68.5185	58.3333	66.6667
VL1	20.3704	20.8333	15
VL2	25.9259	22.9167	13.3333
VL3	25.9259	18.75	20
VL4	18.5185	19.7917	26.6667
VO1	40.7407	28.125	26.6667
VO2	27.7778	30.2083	33.3333
VO3	31.4815	6.25	30
VO4	33.3333	18.75	28.3333
VO5	44.4444	19.7917	41.6667
VO6	62.963	19.7917	45
VT1	31.4815	6.25	51.6667
VA1	27.7778	28.125	28.3333
VA2	1.85185	26.0417	26.6667
VA3	83.3333	82.2917	76.6667
Average	45	31.7708	43.7778

## Sheet: Figure 4
Figure 4a				Figure 4c						Figure 4d				Figure 4e						Figure 4f
	control	Bsd.Myc			Polo	Bsd+Polo	T182A	Bsd+T182A			control	bsd[1]			pPolo relative expression						% defective
#1	1	4.70719		#1	33.3333	100	0	0		#1	1	0.229604			bsd[1]/Cyo St12L	bsd[1] St12L	bsd[1]/Cyo St12E	bsd[1] St12E			Mef2.T182D	bsd[1];UAS-182D	bsd[1];Mef2/UAS-182D
#2	1	7.57336		#2	0	83.3333	0	0		#2	1	0.32161		#1	112.764	49.7298	114.696	165.595		DA1	31.6667	53.3333	46.2963
#3	1	6.93031		#3	40	50	0	0		#3	1	0.301902		#2	60.7952	67.0622	50.6995	107.794		DA2	36.6667	53.3333	48.1481
Average	1	6.40362		#4	44.4444	57.1429	0	0		Average	1	0.284372		#3	50.0792	64.5454	133.718	100.7		DA3	63.3333	73.3333	53.7037
SD	0	1.22795		#5	33.3333	80	0	0		SD	0	0.0395539		#4	64.1675	41.3809	92.4155	89.3212		DO1	20	5	14.8148
SE	0	0.708955		#6	50	100	0	0		SE	0	0.0228364		#5	44.7889	44.461	119.594	128.021		DO2	15	5	18.5185
				#7	40	80	0	0						#6	121.419	45.9725	106.946	83.7315		DO3	10	75	62.963
				#8	58.3333	80	0	0						#7	89.1857	71.1333	97.3778	112.885		DO4	26.6667	71.6667	64.8148
				#9	58.3333	80	0	0						#8	137.832	66.7913	184.075	113.812		DO5	6.66667	58.3333	59.2593
				#10	56.25	100	0	0						#9	123.088	57.3943	77.5215	112.393		DT1	0	68.3333	35.1852
				#11	71.4286	100	0	0						#10	135.115	52.1539	122.802	111.915		LT1	3.33333	21.6667	11.1111
				#12	57.1429	87.5	0	0						#11	130.388	39.6912	134.367	87.4461		LT2	15	70	14.8148
				#13	66.6667	100	0	0						#12	125.162	51.9044	126.389	122.075		LT3	10	70	35.1852
				#14	75	83.3333								#13	60.8166	44.1473	110.004	113.883		LT4	10	93.3333	35.1852
				#15		80								#14	79.8244	51.7048	136.37	89.3426		SBM	1.66667	31.6667	12.963
				#16	50	87.5								#15	73.0013	43.8621	134.609	130.003		LL1	6.66667	55	25.9259
				#17	52.1416	84.3006								#16	107.837	57.0378	119.423	116.699		LO1	10	56.6667	20.3704
				Average	49.1505	84.3006	0	0						#17	98.9392	43.3273	78.427	106.632		VL1	1.66667	18.3333	11.1111
				SD	17.447	13.8506	0	0						#18	289.239	45.3878	88.323	109.22		VL2	6.66667	33.3333	7.40741
				SE	4.23153	3.35926	0	0						#19	113.448	40.0049	154.024	95.6595		VL3	20	36.6667	11.1111
														#20	92.6864	36.4686	133.661	105.948		VL4	20	36.6667	20.3704
														#21	90.5618	43.527	107.481	106.062		VO1	5	38.3333	44.4444
														#22	118.746	52.9453	127.03	98.5114		VO2	5	38.3333	44.4444
														#23	41.4308	49.4019	90.4049	113.812		VO3	5	38.3333	44.4444
														#24	84.3518	36.9462	88.7366	97.6915		VO4	5	30	18.5185
														#25	161.11	33.0962	161.517	94.0625		VO5	5	41.6667	22.2222
														#26	130.075	38.7073	98.1549	125.825		VO6	5	41.6667	22.2222
														#27	66.1282	39.4773	84.8224	100.985		VT1	11.6667	51.6667	22.2222
														#28	98.6968	43.969	95.1462	135.301		VA1	0	31.6667	9.25926
														#29	66.7627	47.1631	60.4815	103.26		VA2	0	33.3333	11.1111
														#30	102.996	40.9531	131.757	109.32		VA3	0	100	62.963
														#31	135.08	45.8727	120.599	99.0889		Average	11.8889	47.7222	30.3704
														#32	132.72	80.2165	188.417	116.607
														#33	146.159	61.1374	80.9937	185.166
														#34	162.479	70.1921	72.0673	121.783
														#35	157.232	60.5029	72.0102	89.8916
														#36	143.457	53.3589	116.742	96.2656
														#37	131.971	63.9037	120.129	102.433
														#38	114.76	57.2089	93.542	103.039
														#39	171.969	41.9941	109.655	108.186
														#40	112.286	55.3195	96.0018	64.795
														#41	123.073	46.9065	65.237	110.86
														#42	175.676	57.651	153.254	134.802
														#43	179.847	63.3405	84.5514	104.429
														#44	207.176	55.8757	122.988	98.8465
														#45	91.8808	61.9431	136.47	123.708
														#46	118.468	48.4465	107.744	97.1924
														#47	82.7904	47.0348	106.675	96.508
														#48	98.9749	49.4019	56.7669	101.078
														#49	119.024	39.3062	109.99	86.9399
														#50	98.212	72.1956	105.121	106.825
														#51	93.6917	62.3209	99.6807	77.7639
														#52	91.0466	69.1726	138.994	93.8058
														#53	105.278	60.3959	62.2853	101.556
														#54	111.231	69.9854	78.427	359.082
														#55	133.383	63.4118	119.886	131.429
														#56	146.687	59.8754	67.6326	123.679
														#57	104.058	49.8225	158.693	101.656
														#58	103.823	53.9791	114.354	127.586
														#59	83.154	43.0778	63.7754	83.8099
														#60	106.425	76.3808	99.3955	92.5795
														#61	79.2826	70.1779	115.316	108.144
														#62	170.094	101.663	68.9801	109.99
														#63	84.4302	55.7117	170.336	106.604
														#64	197.636	47.6907	71.1547	117.391
														#65	104.607	49.9081	95.5383	97.6772
														#66	157.146	53.0452	87.168	88.2803
														#67	213.763	52.3963	93.4636	79.689
														#68	159.228	57.5939	111.409	176.126
														#69	127.615	58.4851	105.313	102.725
														#70	114.273	56.3961	84.1664	115.487
														#71	196.959	87.7384	99.1388	103.78
														#72	183.077	57.1733	70.3419	107.131
														#73	163.42	40.6537	74.3559	102.754
														#74	76.2952	57.7936	110.325	91.3674
														#75	150.387	46.0509	56.4033	98.8394
														#76	193.836	65.0088	104.736	116.043
														#77	142.452	93.157	64.7807	95.5526
														#78	135.051	76.6374	62.1855	109.384
														#79	149.724	80.024	69.087	75.404
														#80	140.242	49.024	107.702	116.657
														#81	134.709	76.174	103.573	91.5386
														#82	214.327	59.5332	44.1972	111.922
														#83	123.18	66.556	77.6142	118.739
														#84	107.074	69.7216	55.8899	87.0611
														#85	160.226	92.936	69.251	391.372
														#86	152.79	110.839	59.6829	172.896
														#87	194.185	87.332	45.3094	105.449
														#88	128.52	60.1178	52.9596	114.61
														#89	98.7823	55.9042	56.4888	101.648
														#90	152.312	48.1399	79.2754	107.609
														#91	161.959	69.4934	94.5829	113.826
														#92	117.526	69.7786	119.166	109.577
														#93	164.354	63.9109	98.8465	109.199
														#94	108.436	88.9647	244.329	102.861
														#95	177.373	63.9323	83.1825	94.3191
														#96	147.985	51.9472	49.0882	81.4928
														#97	131.458	38.6859	104.215	119.687
														#98	134.345	55.8899	72.0887	128.749
														#99	148.854	32.8181	80.409	138.081
														#100	104.115	54.8561	66.4918	89.1643
														#101	134.238	86.6903	103.467	90.7115
														#102	93.8201	83.097	74.9548	85.1075
														#103	134.388	83.2467	146.815	113.163
														#104	161.652	72.053	60.0252	94.697
														#105	140.541	114.14	70.2135	94.6685
														#106	161.966	70.7697	94.1124	89.4923
														#107	73.8497	92.4298	78.0349	84.9008
														#108	13.4538	75.7533	55.9897	95.0036
														#109	155.114	76.6659	60.5171	127.301
														#110	238.197	74.0636	97.1211	89.5494
														#111	257.404	75.6963	39.4416	112.949
														#112	208.68	84.3803	103.559	95.1818
														#113	105.163	53.0808	78.648	95.9518
														#114	120.749	75.3469	100.137	82.6264
														#115	127.059	70.7839	67.49	89.0503
														#116	127.701	76.0029	71.2973	116.885
														#117	72.2384	62.8129	39.684	91.125
														#118	138.445	73.7998	69.2368	80.4304
														#119	123.915	67.1905	67.4757	271.058
														#120	277.154	73.757	84.8794	112.564
														#121	159.585	47.2558	90.683	127.743
														#122	98.3332	63.8182	47.9617	118.667
														#123	321.779	47.1988	127.558	101.064
														#124	289.738	64.196	78.7763	106.54
														#125	188.895	70.8053	40.6109	96.4794
														#126	185.958	74.4272	91.5813	85.6351
														#127	138.409	55.7901	76.8584	73.9923
														#128	191.889	72.0174	79.6818	153.261
														#129	356.9	80.9652	62.1284	101.934
														#130	224.451	65.2726	61.7933	85.5852
														#131	374.539	79.6248	72.6234	76.1455
														#132	243.566	115.202	82.8332	55.3195
														#133	258.488	92.8076	85.2573	85.464
														#134	373.526	100.814	67.7823	108.593
														#135	444.98	87.6315	87.4817	90.519
														#136	288.298	84.0381	73.8426	190.813
														#137	281.282	92.3585	51.2699	329.857
														#138	118.674	98.597	69.2083	189.023
														#139	206.156	73.5574	80.2094	156.547
														#140	207.111	87.5245	116.243	82.0489
														#141	175.277	130.638	35.0782	100.9
														#142	354.119	80.2023	69.087	159.713
														#143	286.465	105.648	57.1162	96.4295
														#144	299.185	74.4629	62.6988	80.3948
														#145	330.299	58.421	85.685	166.315
														#146	308.938	124.72	42.7784	82.2557
														#147	183.911	94.9751	46.9635	84.9436
														#148	280.598	85.6351	55.3195	77.0153
														#149	244.4	80.3663	61.9074	83.5105
														#150	179.748	95.8164	97.884	78.3272
														#151	212.53	101.164	109.363	92.0661
														#152	229.449	88.8863	155.399	65.7717
														#153	88.3587	81.5142	65.3083	60.1606
														#154	226.233	93.7131	72.4024	84.7511
														#155	289.61	70.0638	69.7786	64.4242
														#156	429.566	105.456	79.3039	108.486
														#157	246.617	78.427	58.0003	70.5558
														#158	262.181	72.217	89.3355	83.9953
														#159	133.811	114.404	111.637	94.2051
														#160	162.33	68.6735	104.821	75.8246
														#161	279.457	79.5963	74.6981	70.3205
														#162	454.577	81.8992	74.8978	67.0052
														#163	386.31	90.0342	90.4691	70.7198
														#164	283.87	115.829	114.318	128.635
														#165	321.251	59.3193	76.117	82.1344
														#166	386.666	45.4449	77.6498	48.0971
														#167	370.197	64.2388	54.5567	74.798
														#168	445.487	76.9583	64.4599	65.565
														#169	359.381	95.9233	63.4403	54.4355
														#170	350.276	72.6305	39.3632	65.8573
														#171	223.424	82.8332	62.927	63.7683
														#172	171.563	91.9735	52.8455	78.7906
														#173	210.398	89.2214	58.9771	65.0801
														#174	325.451	63.1337	191.761	113.177
														#175	226.041	108.814	82.277	69.087
														#176	183.726	65.0374	111.131	75.0475
														#177	128.506	72.1386	146.822	64.1675
														#178	332.409	76.4663	115.815	77.3005
														#179	209.871	83.7172	152.505	74.8407
														#180	385.611	88.2161	171.227	86.8472
														#181	308.232	97.4277	135.586	89.0431
														#182	304.632	88.9861	81.6853	63.0054
														#183	428.489	95.2389	95.5811	69.8214
														#184	442.186	83.2966	70.4702	57.9361
														#185	359.83	76.3023	97.6559	67.7752
														#186	249.498	62.435	69.0371	62.4564
														#187	246.831	39.5557	64.0535	75.4111
														#188	338.027	48.5819	163.834	111.16
														#189	310.35	121.676	179.241	68.5737
														#190	368.457	97.171	129.362	93.214
														#191	304.425	88.6154	141.554	92.5795
														#192	237.491	94.2835	188.146	84.8865
														#193	203.326	94.476	130.06	74.4914
														#194	158.85	52.7742	119.173	125.562
														#195	192.916	115.965	158.957	85.8775
														#196	313.708	43.0921	182.642	75.9744
														#197	263.244	71.0549	78.0919	66.0141
														#198	393.575	72.6448	139.194	87.1894
														#199	373.505	130.317	119.601	59.2195
														#200	173.587	137.547	162.586	97.606
														#201	72.7303	84.7511	88.8221	346.041
														#202	144.049	118.225	22.5299	62.378
														#203	109.441	75.8745	79.4465	64.7094
														#204	74.1848	81.9491	93.5349	75.1402
														#205	84.1094	92.993	89.7704	88.6653
														#206	132.435	106.882	92.2943	73.2579
														#207	146.808	106.326	117.491	64.7094
														#208	125.569	85.8276	59.74	60.9235
														#209	126.71	112.414	115.366	90.5618
														#210	129.312	80.5659	119.016	74.142
														#211	97.4134	64.7878	107.523	79.6676
														#212	191.255	96.0588	146.202	94.804
														#213	86.9755	106.589	201.921	77.329
														#214	91.0609	109.106	94.4546	89.5565
														#215	85.3999	92.0162	76.9511	79.5321
														#216	99.1745	80.5516	89.7632	87.3962
														#217	108.186	67.3046	86.3695	85.2573
														#218	95.3601	74.2846	57.0378	81.3573
														#219	140.128	46.771	78.8405	75.568
														#220	117.377	115.758	60.4957	73.2223
														#221	132.356	139.529	85.5211	111.623
														#222	100.536	110.14	95.467	68.8589
														#223	178.642	119.459	133.012	182.314
														#224	94.4403	87.2892	173.338	72.1956
														#225	107.26	104.536	64.2103	96.016
														#226	121.241	124.407	69.1441	75.9601
														#227	110.782	150.302	61.0518	86.6761
														#228	107.509	101.52	67.3046	95.5882
														#229	131.843	82.1344	52.3108	115.252
														#230	128.62	79.1685	83.1683	62.0072
														#231	115.124	86.5691	123.758	102.996
														#232	109.413	112.479	85.1432	82.7405
														#233	168.639	96.8359	95.1391	80.5516
														#234	165.524	110.81	123.572	73.2651
														#235	128.121	59.2124	168.675	83.7743
														#236	129.775	86.9827	144.348	99.1602
														#237	122.881	138.167	102.533	82.7975
														#238	122.859	107.238	68.6806	77.5001
														#239	88.8079	129.084	101.812	67.7467
														#240	68.0461	161.788	88.7081	138.573
														#241	100.736	97.3422	82.769	118.182
														#242	190.592	84.8152	68.9872	137.276
														#243	129.405	88.7437	97.5275	88.4514
														#244	146.566	89.9415	91.3104	156.79
														#245	129.861	108.258	110.746	220.251
														#246	115.102	94.6899	134.673	89.4709
														#247	119.587	112.778	63.8681	145.86
														#248	119.587	50.5997	76.723	71.6609
														#249	120.314	94.312	128.25	80.5089
														#250	98.982	110.946	124.036	74.8407
														#251	98.1621	115.216	77.9208	73.4362
														#252	102.647	108.643	43.0493	58.4994
														#253	153.653	135.322	81.2218	73.2151
														#254	143.379	155.236	47.3129	68.5095
														#255	102.625	160.54	63.5686	78.7835
														#256	134.488	113.84	59.6758	74.085
														#257	91.6598	102.982	64.0178	76.338
														#258	122.104	123.437	107.174	69.2083
														#259	95.1177	122.638	131.936	70.8909
														#260	123.451	158.508	49.8724	98.2975
														#261	139.372	113.113	161.403	106.005
														#262	173.252	78.1347	126.046	75.7462
														#263	104.408	87.004	96.3368	89.1501
														#264	129.048	90.4263	126.196	126.203
														#265	116.05	75.3327	64.9162	133.618
														#266	77.1793	166.301	108.614	76.6802
														#267	100.358	95.4599	164.034	111.73
														#268	97.4776	85.4854	155.228
														#269	99.645	128.335	99.1602
														#270	97.556	79.5036	66.3136
														#271	128.592	72.6305	75.0831
														#272	143.129	91.6954	72.5663
														#273	106.882	64.4599	82.7975
														#274	111.295	66.0997	85.9988
														#275	132.62	56.2535	70.4488
														#276	132.121	72.8444	142.844
														#277	143.464	97.3493	89.6848
														#278	93.0287	138.495	86.2055
														#279	151.4	148.213	130.788
														#280	136.748	124.82	105.748
														#281	129.219	99.1317	91.5243
														#282	173.923	140.726	141.611
														#283	178.5	106.097	78.0705
														#284	184.646	122.147	92.829
														#285	99.1388	121.355	59.0769
														#286	140.021	107.83	127.822
														#287	71.1048	121.676	126.702
														#288	58.4138	162.237	123.715
														#289	160.148	137.639	87.1966
														#290	96.3796	166.187	72.4166
														#291	150.287	147.728	76.0528
														#292	183.177	75.5109	100.657
														#293	120.835	115.815	88.594
														#294	171.805	107.267	98.3332
														#295	128.82	192.339	109.534
														#296	155.556	101.256	96.3939
														#297	99.8162	90.6901	105.185
														#298	164.768	112.215	71.5539
														#299	129.519	102.198	76.6731
														#300	104.664	69.1797	106.611
														#301	169.659	62.8842	81.3787
														#302	203.097	64.9518	58.257
														#303	142.281	218.205	69.8
														#304	128.121	95.5455	230.561
														#305	275.828	128.143	226.226
														#306	154.501	118.503	112.628
														#307	156.797	111.922	42.5217
														#308	56.9879	127.993	60.895
														#309	99.4169	95.795	80.0739
														#310	103.303	122.909	48.6247
														#311	124.228	148.633	100.936
														#312	209.186	125.005	112.215
														#313	155.578	106.468	100.8
														#314	187.519	113.042	80.2451
														#315	95.0892	193.273	55.2197
														#316	122.474	95.303	112.65
														#317	90.7685	96.0588	77.4146
														#318	104.066	83.5105	57.4157
														#319	71.6609	99.31	102.376
														#320	134.11	132.249	124.77
														#321	167.798	116.065	75.5965
														#322	144.028	104.557	65.2584
														#323	121.99	116.022	64.7593
														#324	185.722	100.066	82.0845
														#325	183.911	118.831	60.239
														#326	189.48	156.113	51.7761
														#327	90.0342	109.341	99.0889
														#328	168.575	117.227	73.7641
														#329	165.31	97.5988	77.4787
														#330	80.1952	139.571	75.1616
														#331	94.7255	144.748	52.9739
														#332	81.5641	178.863	75.3683
														#333	80.2451	189.622	59.9111
														#334	92.0162	135.294	69.9141
														#335	186.671	123.359	52.1611
														#336	168.468	117.127	73.5217
														#337	110.24	161.353	79.689
														#338	158.037	89.3141	114.589
														#339	70.9051	142.074	200.823
														#340	99.8162	95.6096	196.388
														#341	131.679	95.0606	88.5868
														#342	114.339	93.5063	80.9224
														#343	136.313	87.3605	58.4352
														#344	217.991	126.111	58.8987
														#345	219.154	74.142	63.5259
														#346	152.869	92.1303	71.9532
														#347	176.332	110.054	68.9231
														#348	229.834	95.9447	109.912
														#349	174.03	95.4243	96.6719
														#350	445.608	102.704	122.424
														#351	313.843	123.387	122.774
														#352	113.634	107.616	91.232
														#353	160.597	140.377	126.367
														#354	86.0843	105.819	137.647
														#355	81.8421	123.729	153.845
														#356	115.772	91.2248	129.24
														#357	175.527	124.285	136.784
														#358	250.282	65.6434	90.847
														#359	198.805	69.5576	121.769
														#360	198.192	89.0146	101.82
														#361	208.929	64.6452	137.468
														#362	104.144	83.6459	94.4047
														#363	280.341	100.536	103.096
														#364	197.821	111.609	109.006
														#365	98.3617	124.007	130.075
														#366	100.408	100.55	68.6094
														#367	157.988	114.931	108.964
														#368	221.371	121.854	143.443
														#369	267.293	113.37	160.02
														#370	354.754	92.387	136.891
														#371	227.303	131.879	85.5567
														#372	106.946	94.3477	119.701
														#373	161.959	145.967	100.023
														#374	20.4837	113.676	84.2662
														#375	18.2236	82.7048	101.891
														#376	14.509	117.284	85.2858
														#377	20.2413	83.318	74.9619
														#378	79.8886	47.8761	99.9516
														#379	171.52	47.0277	126.125
														#380	96.893	100.907	176.803
														#381	141.554	108.044	184.111
														#382	98.5399	120.129	136.641
														#383	150.095	120.813	113.712
														#384	131.123	94.7826	121.654
														#385	156.519	155.3	77.2648
														#386	95.0535	132.335	119.908
														#387	79.2968	192.859	76.9369
														#388	75.5537	84.6156	174.978
														#389	67.0836	66.064	97.9624
														#390	127.472	65.8501	94.9608
														#391	165.952	80.8582	167.492
														#392	316.303	76.8656	114.397
														#393	112.864	70.1209	91.0609
														#394	125.875	89.0645	128.143
														#395	139.436	71.6894	64.6381
														#396	128.071	69.6788	172.176
														#397	206.284	78.7122	77.272
														#398	76.1526	65.6149	59.2409
														#399	79.6818	71.5112	46.2648
														#400	325.251	61.8005	70.8267
														#401	110.432	59.5261	164.853
														#402	112.336	58.7489	244.55
														#403	181.872	59.191	105.52
														#404	126.232	65.5008	121.49
														#405	106.689	46.443	115.38
														#406	78.5411	63.5615	164.055
														#407	88.3801	61.0518	125.376
														#408	87.2464	56.5886	133.896
														#409	126.218	63.1195	96.016
														#410	100.608	69.8285	144.02
														#411	194.221	76.559	102.475
														#412	225.713	64.0606	102.404
														#413	186.293	60.1036	119.779
														#414	290.764	68.4953	215.453
														#415	163.891	52.6031	123.023
														#416	145.888	64.2174	118.375
														#417	176.903	65.401	139.65
														#418	191.512	57.2945	144.263
														#419	143.785	51.8331	86.4265
														#420	134.196	59.7756	146.366
														#421	265.197	69.964	113.933
														#422	125.533	53.0879	98.1549
														#423	113.498	60.4886	154.23
														#424	73.1938	67.7395	62.9341
														#425	90.462	73.0512	104.251
														#426	157.546	73.2722	139.03
														#427	92.7791	59.8968	158.636
														#428	147.778	71.5112	154.9
														#429	266.666	65.2869	113.013
														#430	210.434	56.9451	144.619
														#431	135.729	61.7078	102.561
														#432	250.403	62.763	144.028
														#433	253.711	59.7542	153.881
														#434	231.538	82.0132	135.821
														#435	212.494	66.0355	142.815
														#436	256.371	68.1245	116.749
														#437	199.461	58.9414	79.8672
														#438	223.823	70.6128	72.2954
														#439	108.507	68.809	196.025
														#440	136.492	60.1891	116.699
														#441	222.882	76.1811	150.452
														#442	127.636	78.2844	131.993
														#443	212.259	50.1861	106.725
														#444	87.8596	57.7508	67.1121
														#445	115.024	64.0606	95.2318
														#446	108.486	55.4122	92.0947
														#447	88.7081	39.2634	118.589
														#448	69.8642	52.432	77.6498
														#449	82.0917	46.5928	128.285
														#450	116.535	52.5389	131.329
														#451	223.766	65.5935	58.863
														#452	254.574	44.7747	102.54
														#453	209.671	57.9647	87.2464
														#454	241.641	65.2655	45.3736
														#455	128.135	48.7745	64.0036
														#456	274.937	56.5459	109.983
														#457	395.643	63.7469	65.6505
														#458	292.212	72.3453	74.5128
														#459	329.258	71.4042	155.485
														#460	220.793	48.2682	124.442
														#461	116.157	59.5689	120.186
														#462	162.151	43.3202	74.0992
														#463	259.308	52.3322	157.909
														#464	267.8	47.8547	128.071
														#465	304.71	51.8046	69.1726
														#466	133.882	51.5693	119.188
														#467	143.578	73.7713	116.414
														#468	153.859	71.1119	95.6952
														#469	173.751	76.887	104.401
														#470	82.2842	55.562	104.201
														#471	88.3444	66.2138	99.5167
														#472	65.5721	60.5599	157.959
														#473	132.948	60.788	165.467
														#474	206.726	69.3936	80.6657
														#475	197.051	59.8041	69.6146
														#476	158.508	64.1675	74.6268
														#477	121.747	56.1822	81.6354
														#478	171.113	65.9714	56.3462
														#479	203.005	93.1855	66.3492
														#480	273.304	77.9208	163.192
														#481	260.969	67.2761	129.362
														#482	349.093	57.1448	157.282
														#483	263.322	59.5902	121.483
														#484	248.072	49.573	75.4468
														#485	263.615	55.6974	130.388
														#486	208.573	62.6632	59.3835
														#487	190.2	73.5217	130.552
														#488	151.1	58.2713	98.3902
														#489	428.311	69.9925	115.459
														#490	320.118	75.3541	105.748
														#491	354.433	58.1429	60.6027
														#492	164.419	58.97	73.6715
														#493	173.965	62.8129	65.9999
														#494	281.039	65.1728	106.44
														#495	287.164	71.1689	112.864
														#496	264.748	72.659	163.834
														#497	358.982	67.2904	111.088
														#498	349.613	61.6008	71.9461
														#499	120.286	74.0493	80.5302
														#500	174.714	65.18	101.057
														#501	101.627	59.7756	70.3633
														#502	358.269	55.9113	51.9187
														#503	169.958	51.3839
														#504	239.181	69.2867
														#505	409.574	63.9822
														#506	435.619	52.0327
														#507	325.058	75.1045
														#508	318.756	71.7892
														#509	273.218	81.8421
														#510	296.204	55.1698
														#511	236.507	55.9184
														#512	136.655	75.3398
														#513	212.63	62.157
														#514	150.765	74.1064
														#515	257.412	60.2462
														#516	412.661	58.4709
														#517	176.511	56.6671
														#518	208.78	54.9916
														#519	207.475	50.6139
														#520	259.194	53.145
														#521	158.401	56.6314
														#522	282.622	79.9242
														#523	222.554	52.6815
														#524	213.828	48.1898
														#525	262.431	49.2807
														#526	185.002	50.8207
														#527	217.92	56.0325
														#528	254.624	65.2227
														#529	160.954	70.6698
														#530	269.682	65.5436
														#531	208.16	45.395
														#532	157.474	66.4277
														#533	357.042	64.3743
														#534	205.899	45.6944
														#535	258.752	58.8915
														#536	243.537	54.5638
														#537	266.074	41.9727
														#538	162.037	49.1024
														#539	141.297	43.7052
														#540	239.602	52.6958
														#541	94.8753	51.2342
														#542	136.912	45.2381
														#543		60.4529
														#544		56.3605
														#545		56.0753
														#546		53.5514
														#547		67.9392
														#548		38.6431
														#549		49.8011
														#550		52.3037
														#551		46.4288
														#552		48.4465
														#553		47.377
														#554		204.331
														#555		290.094
														#556		177.623
														#557		169.146
														#558		174.814
														#559		173.395
														#560		157.51
														#561		221.185
														#562		159.913
														#563		161.681
														#564		157.781
														#565		132.927
														#566		208.78
														#567		211.468
														#568		132.87
														#569		142.238
														#570		144.327
														#571		114.66
														#572		155.699
														#573		155.029
														#574		152.947
														#575		144.748
														#576		115.102
														#577		114.903
														#578		216.309
														#579		119.23
														#580		136.791
														#581		164.725
														#582		184.132
														#583		160.283
														#584		197.843
														#585		217.827
														#586		211.09
														#587		167.563
														#588		189.301
														#589		310.364
														#590		166.087
														#591		156.825
														#592		152.476
														#593		194.777
														#594		207.568
														#595		164.554
														#596		258.93
														#597		183.049
														#598		136.962
														#599		177.837
														#600		189.808
														#601		132.263
														#602		115.73
														#603		122.147
														#604		189.095
														#605		174.799
														#606		105.442
														#607		193.08
														#608		107.915
														#609		153.189
														#610		155.107
														#611		109.427
														#612		188.688
														#613		176.575
														#614		236.236
														#615		215.76
														#616		154.637
														#617		210.783
														#618		223.545
														#619		184.902
														#620		175.156
														#621		244.229
														#622		260.656
														#623		168.582
														#624		169.887
														#625		192.096
														#626		171.755
														#627		223.004
														#628		217.706
														#629		159.592
														#630		135.693
														#631		157.56
														#632		178.543
														#633		129.198
														#634		121.669
														#635		131.993
														#636		152.448
														#637		140.235
														#638		161.966
														#639		185.359
														#640		211.646
														#641		190.485
														#642		139.835
														#643		251.366
														#644		155.813
														#645		191.583
														#646		154.53
														#647		137.582
														#648		162.543
														#649		140.135
														#650		139.365
														#651		194.321
														#652		166.65
														#653		171.021
														#654		157.603
														#655		141.661
														#656		99.0461
														#657		133.005
														#658		154.986
														#659		130.324
														#660		148.583
														#661		192.888
														#662		170.008
														#663		147.086
														#664		158.494
														#665		178.478
														#666		432.304
														#667		184.168
														#668		204.773
														#669		168.718
														#670		154.615
														#671		225.235
														#672		221.335
														#673		221.335
														#674		189.544
														#675		213.699
														#676		163.078
														#677		180.51
														#678		160.012
														#679		156.49
														#680		141.283
														#681		164.547
														#682		167.356
														#683		201.429
														#684		116.186
														#685		216.573
														#686		450.57
														#687		285.339
														#688		249.733
														#689		174.243
														#690		194.67
														#691		164.262
														#692		166.729
														#693		172.946
														#694		200.901
														#695		250.104
														#696		159.984
														#697		190.442
														#698		225.15
														#699		164.205
														#700		180.232
														#701		140.135
														#702		188.289
														#703		160.597
														#704		143.792
														#705		121.747
														#706		228.501
														#707		379.209
														#708		168.81
														#709		142.623
														#710		233.106
														Average	172.158	102.352	100	101.509
														SD	85.749	54.3443	36.4968	42.3913
														SE	3.68323	2.03951	1.62893	2.59431

## Sheet: Figure 5
Figure 5c					Figure 5d						Figure 5f
	aurA	aurB	bsd			pPolo relative expression						wt	AurB-OE
#1	0.033099	0.147054	0.931748			aurA[1]/+	aurA[1]	aurB[1689]/+	aurB[1689]/Def		#1	4	32.6087
#2	0.071277	0.131029	0.947639		#1	52.114	71.7135	73.084	126.79		#2	3.57143	39.6226
#3	0.15299	0.341471	1.12061		#2	42.3952	76.4759	83.6451	107.96		#3	0	47.3684
Average	0.0857887	0.206518	1		#3	54.899	61.0401	86.44	131.964		#4	2.43902	35.7143
SD	0.0500094	0.0956502	0.0855327		#4	49.7061	69.4292	91.9055	95.2599		#5	5	21.875
SE	0.0288729	0.0552237	0.0493823		#5	62.0544	52.815	112.412	129.417		#6	5.55556	26.4706
					#6	70.7503	61.7539	106.624	97.0677		#7	12.5	31.25
					#7	56.3714	66.966	99.0278	118.861		#8	8.82353	5.40541
					#8	65.7301	71.2596	101.859	110.305		#9	13.3333	34.6154
					#9	68.6408	61.0806	93.584	113.825		#10	11.5385	34.7826
					#10	70.1856	54.5559	109.565	120.889		#11	2.94118	25.9259
					#11	58.6216	69.491	104.158	104.329		#12	4.7619	27.7778
					#12	53.0857	72.4486	117.828	128.902		#13	3.0303	37.5
					#13	53.2604	90.158	108.813	135.434		#14	0	38.0952
					#14	53.1453	81.4109	82.6362	94.8988		Average	5.53534	31.358
					#15	65.811	48.1719	70.7398	127.381		SD	4.2015	9.56303
					#16	64.6305	90.6652	82.4634	154.281		SE	1.1229	2.55583
					#17	78.5897	73.0197	90.1797	112.341
					#18	57.8566	83.676	86.239	106.409
					#19	63.6568	79.197	88.1197	124.188
					#20	63.6823	55.7854	98.7359	117.675
					#21	58.3424	38.2358	92.6852	88.9365
					#22	63.9615	54.4281	94.5442	81.4084
					#23	76.4077	72.4934	83.2713	74.3374
					#24	76.5611	72.4934	75.7022	54.3547
					#25	72.1886	56.9276	97.4415	56.2841
					#26	52.1183	46.6846	117.4	129.618
					#27	87.812	74.4239	92.2653	99.3248
					#28	73.4203	47.0319	76.6317	83.5798
					#29	64.394	65.6171	78.8901	110.292
					#30	60.68	46.4204	106.138	133.678
					#31	77.5072	54.3364	105.018	114.424
					#32	55.762	88.5855	74.6997	89.6881
					#33	66.4673	59.9022	82.1523	82.7835
					#34	78.8028	64.3131	99.335	109.618
					#35	50.1472	68.4682	118.381	119.023
					#36	64.963	58.3914	89.1081	165.296
					#37	62.683	46.6931	95.5569	163.965
					#38	62.2632	66.902	78.7557	112.827
					#39	62.7277	66.902	91.1783	93.8721
					#40	76.8957	60.648	62.528	79.1154
					#41	73.4842	64.0914	95.347	77.766
					#42	59.7339	72.2845	81.4059	79.6263
					#43	53.4671	61.5131	91.3998	70.736
					#44	52.1332	52.4187	97.4825	53.9795
					#45	61.0891	60.7247	73.3554	84.9177
					#46	61.9265	76.657	83.7642	101.348
					#47	49.7914	61.9904	62.4026	107.964
					#48	51.3469	61.9904	85.7793	91.5957
					#49	54.2086	71.2234	90.8454	83.3737
					#50	58.4192	53.3776	97.4441	105.198
					#51	59.1564	78.4597	83.6694	76.7341
					#52	60.6565	64.5496	88.9301	131.639
					#53	55.0524	65.8302	94.4034	146.203
					#54	56.1775	79.5081	108.422	86.8074
					#55	73.8209	71.3768	83.2572	77.8556
					#56	76.184	61.0486	93.7658	116.148
					#57	57.4603	69.4633	112.598	89.7111
					#58	56.3629	72.5935	104.89	96.9102
					#59	65.3124	66.7401	108.808	85.0137
					#60	62.7533	49.3034	109.453	106.264
					#61	65.3742	40.3517	100.489	66.9873
					#62	55.5233	76.5696	89.5396	120.115
					#63	75.3934	65.6597	114.622	88.7906
					#64	49.8255	73.2796	102.59	56.6874
					#65	70.1601	55.9516	97.5004	115.116
					#66	68.0633	62.7234	68.1421	119.794
					#67	68.1571	80.1878	93.2972	104.612
					#68	53.4202	56.9425	105.818	115.816
					#69	88.6451	70.6843	97.421	83.7783
					#70	75.6278	78.5194	104.217	96.5402
					#71	57.8417	70.3859	87.4258	104.711
					#72	65.3465	75.3828	105.076	99.3299
					#73	63.9572	73.1177	96.5901	106.46
					#74	69.8916	58.0825	110.782	127.551
					#75	56.2116	62.1843	108.611	98.9881
					#76	80.761	62.2163	89.1696	103.817
					#77	54.7456	67.5775	90.2514	80.0245
					#78	56.7827	77.0875	96.7284	90.4242
					#79	84.0787	80.1367	97.1317	89.8929
					#80	184.158	66.0156	106.511	78.0157
					#81	137.51	70.9485	108.35	78.5905
					#82	247.693	54.8138	74.6178	64.8914
					#83	217.582	85.7067	92.4509	80.1115
					#84	182.897	57.6243	86.5347	81.5544
					#85	198.369	71.2063	87.8611	96.9716
					#86	131.403	74.6668	102.856	97.1983
					#87	216.764	47.4794	100.037	112.93
					#88	178.503	54.6667	96.5914	158.548
					#89	161.015	55.2037	79.2832	108.886
					#90	150.171	58.954	89.391	110.838
					#91	177.292	54.5133	105.543	80.47
					#92	151.835	91.9245	96.6887	104.904
					#93	198.754	52.6574	119.67	94.4059
					#94	171.356	73.2967	107.17	92.5367
					#95	156.572	66.2393	95.7682	104.418
					#96	222.728	58.0143	97.8256	110.544
					#97	188.234	62.8811	123.18	143.867
					#98	180.949	51.4108	93.2998	80.4789
					#99	196.133	82.2846	111.71	40.1243
					#100	160.51	86.7892	96.987	18.9828
					#101	194.126	59.6401	99.5834	65.2781
					#102	224.177	65.2016	122.334	76.9915
					#103	198.32	56.8231	101.802	49.551
					#104	208.974	84.9204	101.86	38.9835
					#105	175.643	75.5085	86.874	55.9141
					#106	201.799	139.711	95.434	36.3013
					#107	195.899	118.861	93.2985	82.3303
					#108	188.241	110.719	113.946	52.6532
					#109	204.056	112.606	83.3366	69.7949
					#110	174.294	106.915	100.624	47.6536
					#111	158.682	105.558	104.204	72.1827
					#112	183.014	136.723	104.931	66.0475
					#113	183.636	101.637	99.4976	57.412
					#114	225.238	123.802	79.3971	71.1508
					#115	195.803	117.141	85.6795	42.4428
					#116	234.371	155.37	94.1089	78.8952
					#117	183.118	111.23	90.0888	31.1289
					#118	131.697	90.8463	96.5351	41.6593
					#119	177.427	118.296	108.663	80.6006
					#120	199.31	119.625	113.674	52.6416
					#121	202.905	115.204	96.1023	59.2005
					#122	132.875	117.171	117.525	90.5625
					#123	184.463	133.348	93.2293	61.8072
					#124	169.768	117.765	86.6896	44.2276
					#125	207.693	135.984	97.2059	53.493
					#126	178.594	145.238	106.073	48.0851
					#127	214.669	114.778	108.6	47.6229
					#128	189.867	103.819	91.2206	52.858
					#129	205.929	96.2352	78.6827	45.1481
					#130	203.864	121.458	82.489	70.9741
					#131	177.906	127.763	92.0797	33.4283
					#132	177.906	120.405	106.272	75.8008
					#133	188.963	107.652	97.3442	30.1086
					#134	189.223	111.115	86.5142	69.2623
					#135	216.008	114.03	86.4413	58.851
					#136	152.266	103.28	81.7464	25.7761
					#137	248.188	122.464	94.6838	20.9647
					#138	186.056	113.81	101.158	31.7051
					#139	227.962	112.7	89.7866	34.0634
					#140	221.55	117.277	109.728	31.86
					#141	180.666	115.511	103.794	49.3884
					#142	158.466	114.309	101.64	67.9142
					#143	174.454	114.433	108.218	26.1409
					#144	206.351	144.673	68.836	65.3664
					#145	216.306	89.229	97.179	38.8542
					#146	214.069	115.634	89.7393	83.2572
					#147	201.821	96.8723	114.897	51.2935
					#148	220.604	104.577	94.9513	80.4815
					#149	95.7856	112.035	108.73	90.7686
					#150	186.299	109.425	93.7799	81.4725
					#151	148.134	119.34	97.3698	62.7905
					#152	206.091	109.466	95.8283	71.2353
					#153	175.381	143.461	79.7274	86.3209
					#154	158.728	113.067	98.225	63.8826
					#155	177.448	145.839	89.5114	44.6322
					#156	176.282	119.581	85.9355	48.5678
					#157	151.141	121.281	83.9844	81.3675
					#158	165.166	103.927	61.9314	106.167
					#159	209.191	127.836	61.1274	49.3807
					#160	58.336	104.322	51.2436	93.881
					#161	46.1775	119.361	84.4747	49.0031
					#162	50.9932	104.364	96.8206	41.6977
					#163	51.1274	98.3106	101.947	79.5623
					#164	51.0827	98.0911	103.693	73.4297
					#165	43.8527	128.846	113.039	64.9772
					#166	40.5094	114.428	125.627	64.9375
					#167	58.1613	124.496	115.252	65.7953
					#168	57.8992	104.528	131.436	60.3029
					#169	56.8615	104.528	87.2875	100.446
					#170	64.345	103.612	65.2422	74.6421
					#171	49.9043	109.242	123.29	94.3547
					#172	48.4958	119.527	102.71	127.108
					#173	51.9861	101.939	140.848	105.064
					#174	51.6324	83.2648	81.813	69.1177
					#175	45.7534	118.202	159.884	106.831
					#176	47.8843	112.632	124.256	78.8133
					#177	70.3178	99.8811	126.021	25.945
					#178	43.4756	129.037	106.132	79.0361
					#179	66.8892	107.829	110.725	69.3776
					#180	64.7733	114.075	120.552	129.527
					#181	73.4778	120.795	120.178	80.1486
					#182	57.2877	106.555	110.508	88.0006
					#183	54.0126	101.07	89.336	82.7848
					#184	49.2991	112.353	99.6666	107.074
					#185	56.5653	106.889	107.544	104.369
					#186	43.1112	109.93	115.65	87.5436
					#187	41.1508	106.135	171.358	91.8197
					#188	42.6467	117.318	80.8528	61.7407
					#189	45.7875	96.868	59.2633	46.9764
					#190	45.8216	111.377	92.538	64.5752
					#191	58.1592	101.315	117.97	71.4926
					#192	87.1919	118.375	128.422	126.163
					#193	53.1645	106.938	132.756	103.02
					#194	44.1191	108.534	129.235	93.7632
					#195	69.2758	103.879	131.286	77.7455
					#196	60.8036	97.0833	110.593	55.0691
					#197	50.7396	112.894	109.357	78.9196
					#198	50.616	115.982	96.4429	73.8791
					#199	51.1658	94.4069	131.694	119.894
					#200	41.7645	102.826	116.237	112.064
					#201	43.2263	109.647	134.839	105.932
					#202	48.4724	118.895	153.174	113.393
					#203	49.8937	109.436	127.215	81.5493
					#204	51.0592	104.631	124.96	93.4112
					#205	55.1632	99.2972	109.579	154.832
					#206	45.6469	129.956	100.001	147.389
					#207	46.8252	104.043	113.216	102.108
					#208	49.2651	112.683	113.759	89.5332
					#209	41.1849	107.966	142.057	95.6107
					#210	43.6652	128.639	120.044	120.784
					#211	50.7311	156.374	91.0695	106.009
					#212	47.7671	135.068	134.597	94.3637
					#213	50.4114	159.462	148.362	73.7792
					#214	52.8001	117.735	109.289	125.445
					#215	43.0132	134.358	146.745	113.75
					#216	50.4945	117.906	124.732	66.4086
					#217	65.1228	112.234	134.255	81.9884
					#218	54.3791	149.282	104.414	141.439
					#219	44.4046	133.376	102.997	105.064
					#220	48.6791	123.508	153.565	156.812
					#221	38.4276	119.928	134.222	124.467
					#222	46.5823	136.587	146.277	128.143
					#223	49.3567	115.98	113.884	122.584
					#224	46.8146	125.245	139.409	58.6283
					#225	48.3296	116.691	147.27	129.031
					#226	43.3924	120.433	110.757	127.531
					#227	43.7952	137.469	126.768	88.7855
					#228	51.4236	120.284	146.103	125.137
					#229	55.225	180.122	141.859	99.6218
					#230	49.9064	152.321	76.0338	156.161
					#231	42.4165	127.019	93.9898	121.654
					#232	39.9277	103.759	83.6566	138.379
					#233	48.8815	130.431	105.242	71.2199
					#234	52.5977	112.212	129.072	156.5
					#235	49.9853	118.895	156.974	164.681
					#236	55.4019	126.216	145.067	102.664
					#237	50.9974	109.932	159.259	127.925
					#238	39.7764	89.7382	143.292	173.148
					#239	49.802	91.6049	93.6646	121.502
					#240	54.9736	150.086	136.462	93.1064
					#241	61.2084	133.08	149.059	83.8922
					#242	57.3899	130.537	140.871	104.653
					#243	50.0002	194.938	146.36	76.7892
					#244	54.3706	141.848	147.199	80.7388
					#245	55.8749	150.964	132.288	65.7211
					#246	63.71	106.284	107.124	152.18
					#247	59.2182	143.052	146.82	132.063
					#248	56.7294	107.576	141.244	95.2868
					#249	55.941	140.397	111.322	75.2106
					#250	53.8378	116.725	147.651	113.361
					#251	58.4213	132.076	94.2241	33.7561
					#252	42.2738	110.026	124.555	93.6787
					#253	43.4798	134.333	165.641	107.784
					#254	55.1227	106.621	95.9756	138.207
					#255	40.1855	159.161	100.48	94.3931
					#256	36.627	136.227	126.024	103.335
					#257	61.7092	133.009	130.145	85.0355
					#258	62.1652	160.246	132.57	111.479
					#259	62.261	100.346	123.283	120.684
					#260	40.2324	152.163	134.316	111.024
					#261	38.2763	102.702	137.815	110.479
					#262	46.4694	112.677	142.07	116.004
					#263	32.2972	169.553	137.285	104.323
					#264	46.1838	128.142	92.7556	74.614
					#265	98.3639	135.803	140.172	57.3838
					#266	73.4629	133.082	130.345	113.375
					#267	71.641	135.658	160.162	120.503
					#268	88.1636	147.141	168.299	131.117
					#269	90.8889	128.848	134.055	53.9949
					#270	86.1243	96.2948	136.976	123.201
					#271	74.1703	115.745	168.39	147.397
					#272	81.607	116.02	153.491	149.585
					#273	65.696	116.02	157.852	129.483
					#274	72.4699	153.911	137.182	141.622
					#275	86.4717	150.154	159.69	96.8308
					#276	68.4234	125.703	165.668	125.761
					#277	73.237	143.208	111.705	118.822
					#278	73.8209	152.232	109.282	162.067
					#279	74.0169	118.23	132.663	115.832
					#280	88.9584	112.594	120.459	117.779
					#281	62.2781	143.02	135.481	103.821
					#282	97.1834	127.742	118.395	154.962
					#283	76.9468	117.196	135.443	128.285
					#284	69.8341	159.121	162.165	111.977
					#285	64.1596	109.212	137.959	106.642
					#286	63.1603	126.374	134.631	139.879
					#287	88.0229	129.964	117.391	109.513
					#288	75.0674	121.722	106.699	66.3842
					#289	101.824	119.894	95.5953	124.579
					#290	82.7896	132.112	124.335	135.627
					#291	62.651	120.292	153.384	102.231
					#292	58.1975	161.565	132.684	132.409
					#293	81.4983	130.623	165.077	112.288
					#294	64.6135	118.5	150.273	121.123
					#295	78.8028	132.474	158.053	96.9793
					#296	66.4034	144.627	133.948	111.544
					#297	57.2664	101.157	157.995	118.641
					#298	70.9229	124.665	135.371	115.738
					#299	57.488	117.684	130.324	118.468
					#300	67.8311	108.626	146.686	121.231
					#301	60.5521	111.788	132.06	106.36
					#302	78.2743	85.076	142.94	98.3351
					#303	65.1654	135.69	129.944	85.0112
					#304	52.44	116.348	101.523	124.358
					#305	65.9218	128.441	135.398	125.066
					#306	67.3879	122.656	124.813	122.563
					#307	75.2698	120.335	130.621	97.8141
					#308	48.0995	135.539	75.0288	109.257
					#309	68.2487	122.589	106.246	114.819
					#310	72.2526	110.723	128.116	120.474
					#311	74.9459	113.891	130.98	97.3314
					#312	73.8358	114.921	107.257	109.306
					#313	84.6711	146.928	65.8619	93.5725
					#314	79.5273	114.716	89.231	105.087
					#315	82.2547	132.223	79.0514	103.638
					#316	75.7024	141.793	70.9114	113.946
					#317	77.0406	62.7021	71.3812	127.996
					#318	63.8507	98.1892	80.1512	125.119
					#319	78.2061	96.689	65.442	117.245
					#320	68.1166	97.0066	82.8052	112.819
					#321	68.0399	81.4919	89.3257	132.652
					#322	56.4502	71.3107	78.6161	96.3981
					#323	86.5505	73.448	55.9435	101.468
					#324	61.0166	92.3741	78.1437	135.543
					#325	71.6154	79.7851	106.47	108.041
					#326	57.2962	84.5283	93.7402	122.777
					#327	69.7637	78.4917	71.8485	162.333
					#328	82.9899	97.2409	81.0154	83.8858
					#329	69.344	70.2453	58.6692	89.2656
					#330	70.8249	78.6664	54.6018	215.396
					#331	70.6544	85.6257	66.6954	111.407
					#332	55.4978	104.315	65.5559	120.421
					#333	68.8496	87.1131	68.9538	135.419
					#334	72.0927	88.5492	77.3807	93.9962
					#335	65.355	85.5597	83.576	140.994
					#336	59.3695	95.6599	82.7924	113.012
					#337	63.5459	99.668	77.5023	128.416
					#338	62.8513	86.2352	105.797	100.382
					#339	65.2336	72.8002	73.1211	129.261
					#340	72.9877	102.28	63.1067	87.9021
					#341	59.1777	65.9368	112.864	99.883
					#342	95.1016	100.186	46.719	118.232
					#343	74.6753	74.7584	46.9559	106.206
					#344	75.6449	94.0553	71.2519	124.361
					#345	86.7679	97.2708	63.5126	107.2
					#346	92.5211	93.4779	65.5572	122.102
					#347	65.7215	72.9898	58.4081	115.776
					#348	77.1151	103.082	87.6025	146.702
					#349	74.6157	87.2558	71.4913	153.804
					#350	61.8157	75.9773	80.0411	136.588
					#351	69.1607	69.4697	106.763	132.634
					#352	82.8471	70.1601	78.8248	139.783
					#353	62.1588	68.6493	84.5362	101.925
					#354	60.8696	70.045	65.3843	92.273
					#355	71.8456	85.1527	84.7577	116.727
					#356	80.8399	96.9788	78.9567	78.9029
					#357	74.3664	66.478	84.8025	98.4965
					#358	60.5521	124.995	83.6912	139.904
					#359	80.1175	110.346	77.1233	99.2109
					#360	69.9619	89.8064	95.8783	136.055
					#361	59.7935	92.4039	107.228	110.55
					#362	79.6445	83.1177	109.298	95.4404
					#363	56.3416	82.3251	91.2462	97.6438
					#364	57.3899	86.3715	113.156	136.018
					#365	62.2525	72.0416	95.8706	110.256
					#366	76.9383	68.2402	78.8812	131.464
					#367	75.0333	64.4153	88.7035	120.377
					#368	80.6161	91.1744	102.14	108.908
					#369	61.6495	80.0621	97.3288	111.23
					#370	136.461	69.4271	78.4727	116.422
					#371	122.257	77.0278	68.2919	94.7414
					#372	131.407	83.4373	75.8686	133.949
					#373	136.836	91.1063	74.9545	101.346
					#374	127.62	82.0161	75.724	123.236
					#375	126.951	82.519	104.929	100.471
					#376	144.833	95.3381	112.135	121.024
					#377	119.472	80.0557	100.426	107.103
					#378	127.65	73.1816	83.5708	70.9702
					#379	150.991	65.7706	90.9095	80.6582
					#380	120.322	74.2833	61.7048	143.49
					#381	153.246	79.3909	93.3023	147.807
					#382	128.085	96.9618	84.6424	134.421
					#383	119.525	77.5115	62.4051	100.926
					#384	122.087	81.6027	73.0136	80.9104
					#385	138.82	81.6368	62.254	112.535
					#386	152.862	78.0357	67.3329	98.088
					#387	161.959	79.1735	75.3565	101.296
					#388	137.795	75.3593	50.3742	70.1982
					#389	143.565	87.1152	67.8758	116.581
					#390	141.094	78.7367	71.7602	118.589
					#391	126.156	92.9707	62.2054	93.794
					#392	117.343	60.5628	64.8415	129.865
					#393	121.377	51.3405	80.2242	125.883
					#394	102.849	65.3763	79.264	144.661
					#395	139.197	80.6992	56.4851	135.124
					#396	154.588	73.5801	71.4555	111.235
					#397	147.243	92.4977	74.4296	126.512
					#398	154.183	83.9552	75.418	64.862
					#399	149.743	86.7061	58.4311	84.846
					#400	173.653	96.1649	90.0529	85.1174
					#401	131.104	72.6702	96.0421	89.0953
					#402	147.623	89.4271	95.3201	112.143
					#403	166.417	71.2276	86.4477	126.7
					#404	150.043	73.7719	99.6551	125.614
					#405	141.298	72.08	69.1446	98.1072
					#406	134.505	79.4484	71.8613	93.1346
					#407	126.834	70.3817	58.8933	121.688
					#408	134.343	83.3542	74.0493	85.2455
					#409	160.695	84.3621	73.6409	83.439
					#410	131.253	71.6645	86.3555	131.595
					#411	127.475	91.2107	69.8602	97.1573
					#412	141.814	97.8461	44.9676	142.599
					#413	164.105	99.2652	83.0408	104.898
					#414	154.164	74.1533	75.5511	114.893
					#415	156.838	81.7391	87.4949	117.424
					#416	150.267	87.0406	80.4021	134.777
					#417	137.535	81.2554	77.4011	137.294
					#418	136.016	84.4623	84.6617	96.0217
					#419	162.012	72.2952	48.7176	128.372
					#420	169.202	78.2381	112.841	136.268
					#421	150.629	87.5051	99.1724	121.743
					#422	128.854		112.873	121.261
					#423	156.717		106.507	117.13
					#424	178.16		83.5465	102.121
					#425	147.556		101.329	99.1443
					#426	157.181		82.9205	120.394
					#427	130.173		139.978	104.159
					#428	127.995		103.917
					#429	141.554		94.1844
					#430	119.033		98.2122
					#431	162.611		64.3972
					#432	125.992		69.3622
					#433	151.023		75.5524
					#434	109.749		70.8601
					#435	115.903		78.2628
					#436	152.856		65.8068
					#437	121.716		84.5516
					#438	154.859		77.9952
					#439	132.428		70.5119
					#440	136.838		66.6813
					#441	141.345		71.9241
					#442	158.782		67.5455
					#443	112.555		83.6451
					#444	160.42		63.9594
					#445	139.57		61.3425
					#446	137.981		61.7906
					#447	131.609		68.9077
					#448	162.92		72.2992
					#449	115.995		75.7598
					#450	142.726		65.3485
					#451	124.731		79.4701
					#452	109.838		61.6165
					#453	143.672		73.7971
					#454	151.914		64.4933
					#455	144.105		100.911
					#456	98.8433		88.1031
					#457	119.244
					#458	129.434
					#459	117.373
					#460	111.196
					#461	125.519
					#462	142.673
					#463	112.376
					#464	143.086
					#465	148.115
					#466	127.556
					#467	116.259
					#468	163.135
					#469	140.261
					#470	133.582
					#471	139.25
					#472	129.285
					#473	135.159
					#474	146.114
					#475	136.205
					#476	119.032
					#477	104.82
					#478	137.108
					#479	144.974
					#480	137.521
					#481	94.3276
					#482	113.796
					#483	123.52
					#484	112.011
					#485	106.116
					#486	119.785
					#487	136.155
					#488	107.242
					#489	136.549
					#490	141.348
					#491	121.729
					#492	110.947
					#493	155.682
					#494	133.853
					#495	127.48
					#496	132.889
					#497	123.378
					#498	128.984
					#499	139.439
					Average	101.292	97.7026	100	99.6106
					SD	51.6692	28.343	26.0083	30.2771
					SE	2.31303	1.38136	1.21795	1.46521

## Sheet: Figure 6
Figure 6b										Figure 6d																Figure 6f
	attachment		elongation		missing		normal				roundness								angle								r-tubulin foci
	wt	tum[DH15]	wt	tum[DH15]	wt	tum[DH15]	wt	tum[DH15]		frame #	wt #1	wt #2	wt #3	bsd[1] #1	bsd[1] #2	bsd[1] #3		frame #	wt #1	wt #2	wt #3	bsd[1] #1	bsd[1] #2	bsd[1] #3			cortex		internal
VL1	0	53.7	1.6	1.8	0	1.8	98.4	42.7		1	0.279	0.274	0.436	0.794	0.632	0.508		1	117.582	125.707	83.991	175.962	174.428	104.574			bsd[1]/Cyo	bsd[1]	bsd[1]/Cyo	bsd[1]
DT1	0	11.1111	3.3	11.1111	0	16.6667	96.7	61.1111		2	0.202	0.27	0.478	0.777	0.551	0.565		2	119.055	125.112	117.408	100.168	172.405	105.593		#1	12	9	8	2
LO1	1.6	46.2963	0	7.40741	0	18.5185	98.4	27.7778		3	0.234	0.277	0.441	0.733	0.542	0.698		3	127.476	135.567	94.16	96.927	172.405	111.801		#2	7	1	5	0
VT1	1.6	27.7778	3.3	7.40741	11.6	20.3704	83.5	44.4444		4	0.226	0.233	0.472	0.597	0.664	0.677		4	128.972	134.502	98.13	100.991	158.199	98.842		#3	18	3	0	3
										5	0.24	0.283	0.439	0.473	0.519	0.561		5	126.225	141.34	105.803	81.507	161.862	118.523		#4	15	14	8	2
										6	0.218	0.21	0.424	0.417	0.507	0.659		6	126.142	132.158	118.301	84.417	166.218	105.945		#5	23	1	7	9
										7	0.253	0.232	0.419	0.282	0.535	0.494		7	128.012	133.34	119.407	99.795	163.61	94.686		#6	24	15	18	7
										8	0.244	0.239	0.371	0.262	0.472	0.548		8	124.663	130.972	115.427	99.266	160.096	104.47		#7	12	13	11	1
										9	0.283	0.271	0.375	0.245	0.405	0.403		9	129.575	138.457	112.797	95.867	161.847	107.879		#8	10	4	14	1
										10	0.274	0.245	0.375	0.22	0.43	0.563		10	128.66	133.831	123.486	94.324	167.735	94.611		#9	19	15	18	1
										11	0.248	0.154	0.399	0.219	0.397	0.681		11	128.186	132.814	116.211	95.995	170.036	90		#10	6	17	22	0
										12	0.274	0.208	0.429	0.213	0.482	0.606		12	130.206	130.409	118.156	91.843	163.791	111.801		#11	16	14	10	3
										13	0.297	0.225	0.406	0.224	0.697	0.498		13	132.306	131.241	118.113	91.169	141.953	102.043		#12	5	7	3	2
										14	0.289	0.222	0.389	0.238	0.806	0.586		14	128.733	135.406	126.219	93.605	5.807	102.2		#13	13		8
										15	0.278	0.347	0.271	0.236	0.79	0.525		15	127.057	133.862	131.73	94.425	137.603	97.829		Average	13.8462	9.41667	10.1538	2.58333
										16	0.258	0.267	0.259	0.241	0.925	0.564		16	125.74	131.348	135.796	95.024	140.774	55.62		SD	5.85526	5.72215	6.09976	2.62864
										17	0.252	0.222	0.244	0.264	0.884	0.514		17	128.524	132.614	134.256	92.065	129.352	102.043		SE	1.62396	1.65184	1.69177	0.758822
										18	0.322	0.258	0.232	0.246	0.835	0.395		18	124.778	129.806	137.764	92.785	5.44	72.688
										19	0.279	0.247	0.238	0.245	0.745	0.453		19	126.957	129.575	137.586	96.794	129.92	71.147
										20	0.304	0.273	0.278	0.25	0.755	0.502		20	127.543	127.626	135.699	93.647	167.845	60.322
										21	0.266	0.303	0.258	0.311	0.837	0.473		21	127.768	129.323	135.764	95.356	11.129	86.532
										22	0.247	0.284	0.241	0.254	0.781	0.398		22	129.806	131.228	135	95.645	14.25	92.045
										23	0.246	0.236	0.314	0.317	0.743	0.45		23	131.299	130.045	135.339	98.594	8.616	85.764
										24	0.259	0.243	0.297	0.363	0.61	0.614		24	130.51	130.51	136.695	94.472	6.52	112.416
										25	0.239	0.227	0.31	0.304	0.655	0.465		25	133.044	130.285	137.553	96.771	4.332	129.207
										26	0.21	0.251	0.341	0.381	0.729	0.525		26	132.079	128.326	139.399	96.652	11.155	94.514
										27	0.188	0.248	0.32	0.373	0.697	0.499		27	131.222	129.491	139.167	94.871	1.66	97.125
										28	0.232	0.234	0.336	0.321	0.902	0.571		28	132.754	128.407	136.432	97.484	15.573	97.712
										29	0.229	0.211	0.331	0.349	0.822	0.604		29	134.178	128.355	137.726	96.442	15.524	94.635
										30	0.234	0.248	0.314	0.327	0.959	0.541		30	133.1	125.838	139.236	98.366	106.164	94.885
										31	0.232	0.245	0.295	0.292	0.829	0.663		31	134.459	126.401	137.372	96.384	77.574	99.367
										32	0.268	0.259	0.262	0.37	0.845	0.612		32	137.265	127.108	136.975	95.757	119.249	100.808
										33	0.24	0.239	0.293	0.368	0.79	0.513		33	131.474	123.587	139.505	92.759	120.192	105.859
										34	0.254	0.256	0.323	0.414	0.904	0.523		34	134.193	123.797	137.203	87.915	111.975	110.829
										35	0.311	0.248	0.292	0.364	0.788	0.551		35	134.007	121.287	139.347	89.204	129.428	116.274
										36	0.293	0.255	0.266	0.417	0.757	0.508		36	134.162	120.018	139.538	89.009	129.92	106.113
										37	0.295	0.294	0.308	0.477	0.891	0.577		37	132.754	122.183	136.245	91.572	43.781	107.387
										38	0.287	0.303	0.292	0.831	0.744	0.607		38	130.471	120.895	136.432	138.77	121.293	108.072
										39	0.269	0.294	0.353	0.948	0.675	0.506		39	129.903	118.98	138.814	138.408	100.389	116.565
										40	0.269	0.29	0.291	0.941	0.92	0.586		40	130.054	120.198	135.96	135.327	137.793	121.686
										41	0.274	0.281	0.349	0.973	0.804	0.574		41	130.426	119.995	137.317	136.021	145.008	69.444
										42	0.26	0.303	0.329	0.973	0.779	0.576		42	131.6	130.213	136.317	134.545	152.622	64.904
										43	0.284	0.295	0.278	0.853	0.689	0.497		43	129.6	130.732	133.781	65.584	156.801	68.318
										44	0.269	0.284	0.265	0.881	0.584	0.458		44	131.392	130.515	134.071	131.431	178.493	71.333
										45	0.247	0.276	0.297	0.779	0.622	0.484		45	132.51	129.908	134.694	55.856	9.462	65.674
										46	0.236	0.282	0.305	0.765	0.444	0.455		46	133.643	130.305	134.356	97.927	10.359	72.316
										47	0.208	0.27	0.263	0.75	0.423	0.4		47	132.274	130.006	131.987	100.185	13.627	70.88
										48	0.25	0.246	0.298	0.782	0.362	0.353		48	130.802	131.441	131.704	68.125	8.448	72.031
										49	0.255	0.245	0.301	0.813	0.408	0.422		49	132.125	130.855	130.03	91.543	14.744	67.011
										50	0.24	0.258	0.284	0.75	0.386	0.422		50	131.603	131.791	131.522	79.312	12.216	67.166
										51	0.273	0.255	0.274	0.831	0.31	0.38		51	129.421	131.76	132.245	1.397	3.888	61.887
										52	0.256	0.251	0.276	0.825	0.359	0.316		52	133.315	132.071	129.136	83.503	9.462	80.074
										53	0.268	0.28	0.297	0.809	0.357	0.634		53	134.427	131.698	130.846	86.435	18.988	92.447
										54	0.284	0.264	0.285	0.813	0.331	0.618		54	135.637	137.102	132.809	96.514	7.74	87.207

## Sheet: Figure 7
Figure 7b						Figure 7c						Figure 7d						Figure 7f				Figure 7g
Myotube length(μm)	con siRNAi	vrk3 siRNAi	DMSO	Volasertib			Myotube length(μm)						roundness						pPLK11 fold change				bsd1[1]	bsd1[1];24B>hVRK3
<140	1.73913	6.08696	1.30435	12.7706			con siRNAi	vrk3 siRNAi	DMSO	Volasertib			con siRNA	vrk3 siRNA	DMSO	BI 2536			control	VRK3-OE		DA1	48.1481	6.66667
140-220	6.52174	33.4783	3.91304	40.0433		#1	78.9978	59.9564	80.915	53.1554		#1	0.126	0.276	0.138	0.139		#1	1	3.24989		DA2	22.2222	6.66667
220-300	12.6087	19.5652	9.56522	29.8701		#2	108.54	91.8519	84.8366	60.7801		#2	0.144	0.466	0.429	0.33		#2	1	2.11152		DA3	68.5185	48.3333
300-380	13.913	8.26087	11.7391	8.44156		#3	127.8	101.743	84.9237	67.0542		#3	0.08	0.388	0.083	0.148		#3	1	1.56254		DO1	31.4815	6.66667
380-460	16.5217	11.3043	14.7826	3.4632		#4	131.939	102.048	141.264	72.1955		#4	0.199	0.333	0.175	0.164		#4	1	1.64015		DO2	27.7778	6.66667
460-540	13.4783	6.95652	23.0435	3.0303		#5	143.181	102.179	145.403	78.3824		#5	0.06	0.265	0.16	0.39		Average	1	2.14102		DO3	81.4815	15
540-620	7.3913	6.52174	10.4348	1.51515		#6	146.667	110.37	157.037	81.8245		#6	0.086	0.149	0.369	0.497		SD	0	0.67379		DO4	55.5556	15
620-700	10	3.91304	9.13044	0.21645		#7	150.196	124.444	161.002	83.088		#7	0.053	0.122	0.25	0.804		SE	0	0.336895		DO5	85.1852	25
700-780	6.08696	1.73913	4.34783	0.4329		#8	155.251	125.272	187.407	83.088		#8	0.07	0.143	0.08	0.354						DT1	59.2593	26.6667
780-860	2.17391	1.30435	3.91304	0.21645		#9	155.425	126.71	191.852	86.53		#9	0.1	0.065	0.146	0.58						LT1	51.8519	18.3333
860-940	4.34783	0.869565	3.04348	0		#10	158.17	129.194	200.349	87.8371		#10	0.09	0.137	0.376	0.6						LT2	46.2963	31.6667
940-1200	4.78261	0	4.78261	0		#11	175.338	132.636	206.623	90.7563		#11	0.483	0.124	0.335	0.115						LT3	48.1481	30
>1200	0.434783	0	0	0		#12	184.139	134.815	209.02	95.6362		#12	0.12	0.248	0.292	0.162						LT4	83.3333	33.3333
						#13	191.155	137.647	222.353	95.6362		#13	0.031	0.251	0.257	0.372						SBM	44.4444	10
						#14	191.198	138.649	230.065	97.8147		#14	0.061	0.22	0.091	0.168						LL1	51.8519	26.6667
						#15	200.654	140.218	238.998	98.0325		#15	0.059	0.256	0.542	0.099						LO1	68.5185	31.6667
						#16	205.185	141.569	242.876	98.0325		#16	0.241	0.844	0.533	0.375						VL1	20.3704	1.66667
						#17	207.233	143.137	252.2	100.298		#17	0.048	0.855	0.071	0.77						VL2	25.9259	5
						#18	211.503	144.444	262.222	102.912		#18	0.121	0.917	0.103	0.677						VL3	25.9259	10
						#19	219.869	145.49	264.619	106.18		#19	0.231	0.662	0.218	0.255						VL4	18.5185	13.3333
						#20	229.891	145.969	269.935	107.574		#20	0.282	0.478	0.243	0.837						VO1	40.7407	5
						#21	230.153	147.364	276.427	108.402		#21	0.11	0.489	0.111	0.42						VO2	27.7778	1.66667
						#22	236.645	148.889	279.564	109.448		#22	0.045	0.737	0.081	0.139						VO3	31.4815	5
						#23	237.908	148.976	280.828	112.28		#23	0.136	0.56	0.093	0.079						VO4	33.3333	5
						#24	239.346	149.063	282.135	113.587		#24	0.07	0.072	0.074	0.296						VO5	44.4444	5
						#25	240.61	149.804	284.183	115.112		#25	0.146	0.264	0.181	0.131						VO6	62.963	8.33333
						#26	243.617	152.288	284.314	115.112		#26	0.051	0.865	0.041	0.086						VT1	31.4815	16.6667
						#27	244.749	153.246	284.924	116.724		#27	0.04	0.736	0.115	0.105						VA1	27.7778	16.6667
						#28	247.712	157.342	287.756	117.508		#28	0.12	0.856	0.076	0.385						VA2	1.85185	16.6667
						#29	253.42	159.303	288.322	117.595		#29	0.316	0.985	0.051	0.755						VA3	83.3333	83.3333
						#30	254.641	161.133	288.758	118.249		#30	0.205	0.426	0.066	0.14						Average	45	17.7222
						#31	255.338	162.484	292.288	120.689		#31	0.314	0.167	0.166	0.811
						#32	256.122	162.789	293.595	122.867		#32	0.207	0.595	0.349	0.144
						#33	257.56	164.183	298.213	123.172		#33	0.061	0.075	0.17	0.833
						#34	258.954	166.405	299.434	123.347		#34	0.146	0.748	0.13	0.271
						#35	259.303	167.756	300.871	124		#35	0.037	0.718	0.177	0.11
						#36	260.392	167.93	302.353	124.218		#36	0.281	0.476	0.06	0.137
						#37	263.834	168.802	306.057	124.436		#37	0.128	0.25	0.036	0.252
						#38	263.922	169.455	306.492	125.525		#38	0.107	0.387	0.216	0.154
						#39	264.009	170.545	307.32	126.135		#39	0.141	0.793	0.06	0.357
						#40	265.185	170.632	308.017	126.222		#40	0.041	0.289	0.51	0.192
						#41	266.71	171.808	313.115	126.309		#41	0.026	0.395	0.084	0.444
						#42	273.028	172.113	314.945	126.745		#42	0.284	0.489	0.033	0.075
						#43	275.381	172.941	320	127.137		#43	0.169	0.699	0.179	0.399
						#44	279.303	172.941	323.704	128.227		#44	0.204	0.782	0.084	0.507
						#45	280.087	174.031	325.272	128.575		#45	0.06	0.944	0.258	0.461
						#46	287.843	177.996	327.93	129.403		#46	0.353	0.888	0.103	0.091
						#47	291.808	180.261	329.281	130.666		#47	0.336	0.718	0.105	0.193
						#48	296.166	182.222	329.63	131.059		#48	0.389	0.538	0.076	0.427
						#49	302.397	183.312	341.351	132.976		#49	0.562	0.1	0.104	0.33
						#50	302.658	185.359	347.233	133.455		#50	0.214	0.755	0.063	0.911
						#51	304.183	186.623	349.717	135.285		#51	0.309	0.686	0.19	0.119
						#52	313.813	186.928	351.285	136.2		#52	1	0.921	0.357	0.723
						#53	315.643	187.364	357.081	136.723		#53	0.393	0.162	0.292	0.855
						#54	316.253	188.192	360.784	137.681		#54	0.257	0.644	0.065	0.956
						#55	317.037	188.235	361.699	138.291		#55	0.379	0.795	0.091	0.85
						#56	318.693	189.107	362.876	138.596		#56	0.138	0.884	0.04	0.204
						#57	325.229	189.673	363.137	139.206		#57	0.367	0.78	0.192	0.143
						#58	325.664	190.763	366.362	139.25		#58	0.112	0.839	0.202	0.435
						#59	328.279	190.806	372.767	139.99		#59	0.118	0.342	0.058	0.185
						#60	329.673	193.377	373.159	140.383		#60	0.077	0.245	0.673	0.171
						#61	334.858	194.553	373.246	140.383		#61	0.069	0.373	0.615	0.14
						#62	334.989	195.076	385.011	140.688		#62	0.124	0.52	0.897	0.312
						#63	334.989	195.861	388.845	140.731		#63	0.147	0.758	0.673	0.328
						#64	335.251	196.558	391.59	141.385		#64	0.323	0.182	0.091	0.243
						#65	345.272	197.516	393.246	141.733		#65	0.328	0.865	0.082	0.174
						#66	352.68	197.908	394.118	142.735		#66	0.348	0.713	0.041	0.859
						#67	358.562	198.214	398.954	143.389		#67	0.14	0.766	0.232	0.116
						#68	359.651	200.959	401.351	143.607		#68	0.096	0.3	0.237	0.228
						#69	362.135	202.048	403.922	143.694		#69	0.032	0.812	0.038	0.983
						#70	364.357	202.266	404.139	143.694		#70	0.058	0.162	0.145	0.327
						#71	365.708	202.789	404.749	143.694		#71	0.177	0.764	0.066	0.14
						#72	366.841	203.007	408.932	144.347		#72	0.248	0.581	0.091	0.812
						#73	367.538	203.355	410.24	145.001		#73	0.332	0.579	0.111	0.255
						#74	369.804	203.66	413.246	145.132		#74	0.081	0.729	0.207	0.08
						#75	372.375	204.837	419.651	146.308		#75	0.068	0.327	0.368	0.752
						#76	373.943	206.492	420.784	148.443		#76	0.306	0.827	0.286	0.4
						#77	375.251	207.146	423.922	148.792		#77	0.056	0.104	0.245	0.139
						#78	375.425	208.627	424.575	149.532		#78	0.161	0.616	0.047	0.212
						#79	377.865	209.194	427.582	149.794		#79	0.304	0.789	0.288	0.324
						#80	378.083	210.37	430.283	149.837		#80	0.164	0.603	0.096	0.345
						#81	380.218	211.46	432.418	150.012		#81	0.164	0.686	0.112	0.159
						#82	383.312	211.895	434.553	150.055		#82	0.109	0.195	0.178	0.162
						#83	383.486	212.418	436.95	150.404		#83	0.115	0.117	0.048	0.183
						#84	385.882	212.549	437.56	151.449		#84	0.038	0.396	0.058	0.08
						#85	386.972	213.725	439.651	151.972		#85	0.072	0.604	0.096	0.33
						#86	391.721	213.987	447.189	152.495		#86	0.071	0.518	0.081	0.175
						#87	393.203	214.205	447.233	152.844		#87	0.044	0.714	0.653	0.081
						#88	394.336	218.301	449.978	153.584		#88	0.116	0.792	0.115	0.13
						#89	401.438	218.867	451.242	153.715		#89	0.072	0.191	0.138	0.208
						#90	401.438	219.041	451.285	153.846		#90	0.265	0.858	0.068	0.356
						#91	402.658	219.041	451.765	153.933		#91	1	0.943	0.079	0.063
						#92	407.19	221.089	452.549	154.456		#92	0.111	0.29	0.05	0.207
						#93	408.279	222.092	453.987	154.456		#93	0.205	0.324	0.156	0.319
						#94	413.464	222.527	456.688	154.499		#94	0.294	0.199	0.23	0.34
						#95	418.257	223.965	458.257	155.066		#95	0.575	0.102	0.152	0.346
						#96	419.608	227.887	461.612	155.893		#96	0.688	0.294	0.041	0.115
						#97	419.739	229.455	463.399	157.288		#97	0.389	0.627	0.148	0.445
						#98	420.784	230.153	464.052	157.506		#98	0.41	0.148	0.023	0.134
						#99	421.089	230.327	465.098	157.593		#99	0.039	0.103	0.075	0.318
						#100	421.438	231.721	465.316	157.898		#100	0.198	0.195	0.065	0.164
						#101	423.529	235.556	470.675	158.072		#101	0.176	0.198	0.099	0.698
						#102	424.227	235.948	471.808	158.072		#102	0.062	0.309	0.83	0.135
						#103	426.1	236.863	472.157	158.638		#103	0.042	0.351	0.543	0.528
						#104	428.41	239.695	472.288	159.815		#104	0.035	0.133	0.117	0.173
						#105	429.499	243.355	474.205	159.815		#105	0.379	0.816	0.184	0.825
						#106	431.111	245.142	478.998	160.773		#106	0.405	0.532	0.217	0.813
						#107	431.416	246.405	480.479	160.773		#107	0.059	0.904	0.082	0.107
						#108	434.423	247.712	481.046	160.86		#108	0.311	0.845	0.238	0.269
						#109	434.989	250.675	485.011	161.035		#109	0.584	0.833	0.897	0.27
						#110	437.952	252.331	485.708	162.037		#110	0.22	0.383	0.072	0.133
						#111	440.087	252.636	486.667	162.08		#111	0.414	0.083	0.036	0.2
						#112	441.699	253.9	488.017	163.692		#112	0.292	0.607	0.061	0.048
						#113	441.874	254.205	489.76	163.867		#113	0.201	0.823	0.051	0.214
						#114	450.022	255.468	491.634	165.217		#114	0.057	0.667	0.136	0.096
						#115	452.985	260.131	492.113	165.348		#115	0.135	0.525	0.127	0.885
						#116	453.856	262.614	493.333	165.871		#116	0.063	0.66	0.067	0.75
						#117	454.379	262.614	493.377	166.132		#117	0.12	0.727	0.622	0.61
						#118	456.122	265.534	495.599	166.307		#118	0.066	0.365	0.109	0.933
						#119	463.007	266.492	496.383	166.307		#119	0.219	0.205	0.065	0.247
						#120	463.66	267.495	502.266	166.655		#120	0.12	0.139	0.031	0.161
						#121	463.965	268.322	502.44	167.178		#121	0.123	0.067	0.026	0.445
						#122	465.272	270.937	503.922	167.483		#122	0.129	0.186	0.137	0.668
						#123	466.1	275.251	507.407	167.701		#123	0.14	0.217	0.243	0.633
						#124	469.02	276.819	511.503	168.877		#124	0.433	0.145	0.052	0.774
						#125	470.065	281.961	513.508	169.269		#125	0.128	0.184	0.121	0.923
						#126	471.242	283.878	515.512	169.705		#126	0.104	0.207	0.027	0.297
						#127	471.634	284.096	516.078	170.097		#127	0.156	0.121	0.064	0.397
						#128	478.475	286.885	516.819	170.184		#128	0.076	0.874	0.098	0.317
						#129	479.695	287.059	517.298	170.184		#129	0.071	0.761	0.21	0.906
						#130	480	287.887	519.39	170.228		#130	0.024	0.649	0.38	0.252
						#131	482.702	293.246	520.523	170.315		#131	0.123	0.113	0.096	0.311
						#132	486.405	293.464	521.133	173.104		#132	0.187	0.26	0.23	0.232
						#133	488.279	294.989	521.525	173.67		#133	0.03	0.141	0.155	0.278
						#134	492.767	295.468	523.399	174.324		#134	0.13	0.276	0.099	0.549
						#135	495.076	296.601	524.532	174.585		#135	0.173	0.662	0.268	0.658
						#136	496.471	299.695	526.536	174.977		#136	0.097	0.054	0.24	0.275
						#137	500.697	311.939	526.667	175.369		#137	0.086	0.245	0.065	0.525
						#138	503.05	313.856	527.451	175.631		#138	0.093	0.449	0.045	0.375
						#139	504.706	315.381	530.632	175.631		#139	0.109	0.092	0.061	0.815
						#140	511.895	324.096	531.895	175.631		#140	0.077	0.178	0.124	0.097
						#141	512.2	331.242	532.288	175.674		#141	0.058	0.171	0.132	0.097
						#142	512.941	341.089	533.595	175.674		#142	0.056	0.337	0.18	0.342
						#143	514.074	346.187	535.163	175.674		#143	0.049	0.087	0.087	0.32
						#144	521.394	347.974	535.207	177.112		#144	0.193	0.164	0.058	0.422
						#145	532.026	349.063	535.294	177.635		#145	0.151	0.525	0.085	0.263
						#146	534.641	352.418	535.643	177.635		#146	0.159	0.683	0.042	0.117
						#147	534.815	358.475	535.686	178.245		#147	0.109	0.775	0.281	0.345
						#148	537.778	359.434	536.601	178.376		#148	0.121	0.582	0.661	0.811
						#149	537.952	360.131	542.571	178.855		#149	0.154	0.884	0.525	0.856
						#150	541.394	362.484	542.963	179.116		#150	0.118	0.906	0.478	0.125
						#151	541.961	366.362	548.671	179.116		#151	0.072	0.819	0.061	0.093
						#152	543.791	366.492	557.037	179.726		#152	0.213	0.153	0.098	0.256
						#153	546.1	369.15	557.734	179.813		#153	0.061	0.056	0.028	0.324
						#154	547.669	371.155	559.041	180.031		#154	0.088	0.762	0.292	0.114
						#155	554.684	374.292	560.523	180.99		#155	0.37	0.848	0.102	0.117
						#156	564.793	384.532	567.189	181.251		#156	0.096	0.214	0.089	0.273
						#157	569.673	384.575	570.37	181.6		#157	0.071	0.235	0.187	0.133
						#158	572.593	389.673	570.719	182.515		#158	0.153	0.405	0.077	0.039
						#159	572.941	390.196	576.427	182.515		#159	0.27	0.257	0.09	0.483
						#160	576.122	391.503	577.168	182.776		#160	0.182	0.908	0.027	0.316
						#161	582.919	392.898	577.952	183.168		#161	0.194	0.362	0.218	0.262
						#162	582.963	398.693	584.967	183.909		#162	0.097	0.356	0.15	0.205
						#163	598.475	399.129	591.067	184.911		#163	0.165	0.21	0.255	0.328
						#164	607.538	407.407	592.2	185.521		#164	0.099	0.242	0.121	0.057
						#165	612.767	414.161	602.135	186.175		#165	0.095	0.491	0.099	0.24
						#166	615.076	414.684	604.052	186.61		#166	0.182	0.382	0.09	0.796
						#167	622.004	417.211	605.403	187.307		#167	0.112	0.182	0.139	0.157
						#168	622.876	417.734	607.756	187.395		#168	0.199	0.751	0.074	0.238
						#169	623.573	420.261	611.765	188.702		#169	0.087	0.594	0.063	0.084
						#170	628.889	422.658	615.12	188.789		#170	0.372	0.383	0.209	0.119
						#171	629.455	425.752	615.25	189.137		#171	0.108	0.166	0.114	0.525
						#172	629.847	426.013	616.993	189.268		#172	0.078	0.093	0.099	0.896
						#173	633.682	430.458	623.137	189.355		#173	0.211	0.67	0.097	0.846
						#174	633.769	430.937	623.965	189.66		#174	0.176	0.1	0.071	0.074
						#175	636.383	432.898	624.619	190.052		#175	0.209	0.85	0.062	0.153
						#176	639.041	436.078	628.017	190.227		#176	0.094	0.892	0.062	0.167
						#177	639.172	437.996	640.915	191.708		#177	0.335	0.39	0.054	0.286
						#178	639.434	438.824	643.529	192.057		#178	0.068	0.044	0.163	0.258
						#179	642.44	450.98	643.878	192.274		#179	0.052	0.752	0.073	0.206
						#180	650.937	455.773	646.841	192.274		#180	0.039	0.64	0.091	0.201
						#181	670.501	457.168	649.978	192.449		#181	0.376	0.485	0.207	0.373
						#182	689.455	460.784	654.074	193.364		#182	0.243	0.512	0.107	0.308
						#183	690.501	471.59	655.033	193.407		#183	0.326	0.766	0.103	0.083
						#184	690.632	471.765	656.645	193.407		#184	0.315	0.047	0.051	0.124
						#185	692.81	477.56	664.096	193.625		#185	0.474	0.595	0.264	0.209
						#186	694.641	484.924	671.198	194.54		#186	0.079	0.163	0.264	0.223
						#187	696.688	485.229	673.072	195.934		#187	0.188	0.61	0.321	0.192
						#188	699.172	493.203	675.643	196.065		#188	0.251	0.667	0.076	0.538
						#189	699.477	493.943	680.741	196.98		#189	0.167	0.219	0.161	0.064
						#190	705.054	499.913	684.967	197.154		#190	0.108	0.131	0.098	0.401
						#191	713.943	508.715	689.804	197.59		#191	0.159	0.203	0.093	0.657
						#192	715.686	523.094	695.163	198.243		#192	0.048	0.134	0.177	0.21
						#193	716.993	524.749	695.512	198.941		#193	0.294	0.925	0.1	0.108
						#194	719.869	527.233	704.749	199.071		#194	0.084	0.173	0.217	0.91
						#195	721.394	529.935	714.64	199.202		#195	0.099	0.319	0.088	0.365
						#196	742.222	536.035	724.88	199.202		#196	0.235	0.834	0.306	0.787
						#197	747.887	536.209	725.752	199.768		#197	0.191	0.434	0.076	0.157
						#198	756.776	543.791	725.752	200.073		#198	0.193	0.251	0.081	0.417
						#199	760.959	558.17	732.593	200.335		#199	0.468	0.717	0.058	0.594
						#200	761.22	559.608	735.12	201.816		#200	0.116	0.522	0.045	0.299
						#201	764.488	560.131	741.786	202.165		#201	0.068	0.156	0.119	0.067
						#202	766.536	567.669	753.333	202.426		#202	0.059	0.438	0.543	0.659
						#203	778.606	573.987	753.769	203.428		#203	0.088	0.199	0.139	0.462
						#204	782.135	577.778	785.708	204.387		#204	0.034	0.913	0.099	0.197
						#205	807.059	580.087	786.623	204.735		#205	0.057	0.742	0.061	0.096
						#206	828.671	581.002	786.623	205.04		#206	0.189	0.367	0.096	0.078
						#207	840.828	581.438	793.943	205.084		#207	0.102	0.698	0.079	0.769
						#208	841.656	592.854	799.564	205.433		#208	0.089	0.122	0.339	0.252
						#209	872.331	598.17	804.967	206.13		#209	0.202	0.344	0.053	0.1
						#210	882.571	599.956	805.054	206.26		#210	0.24	0.735	0.258	0.337
						#211	915.861	605.316	807.843	206.478		#211	0.099	0.241	0.379	0.278
						#212	916.253	618.257	831.372	206.74		#212	0.094	0.249	0.205	0.248
						#213	926.667	620.915	869.76	207.001		#213	0.126	0.124	0.17	0.093
						#214	931.765	623.094	874.553	207.001		#214	0.365	0.156	0.41	0.779
						#215	934.379	644.009	880.392	207.219		#215	0.25	0.388	0.089	0.781
						#216	939.129	645.272	899.651	207.393		#216	0.179	0.581	0.132	0.109
						#217	939.172	645.316	913.159	208.308		#217	0.149	0.255	0.118	0.441
						#218	939.521	654.989	914.945	208.308		#218	0.322	0.384	0.096	0.411
						#219	947.8	661.351	931.285	208.875		#219	0.156	0.164	0.086	0.877
						#220	948.584	678.562	941.133	208.875		#220	0.123	0.094	0.207	0.474
						#221	953.638	691.939	943.355	209.92		#221	0.094	0.197	0.075	0.098
						#222	960.566	731.939	944.183	210.051		#222	0.055	0.03	0.169	0.307
						#223	990.806	733.072	956.775	210.095		#223	0.153	0.186	0.092	0.36
						#224	1005.8	759.129	967.364	211.14		#224	0.116	0.233	0.099	0.118
						#225	1015.64	777.168	1009.8	211.314		#225	0.062	0.308	0.236	0.26
						#226	1065.49	785.969	1026.27	212.752		#226	0.091	0.273	0.027	0.455
						#227	1067.54	787.974	1028.8	213.711		#227	0.059	0.878	0.059	0.108
						#228	1120.65	817.996	1059.08	213.754		#228	0.072	0.561	0.07	0.669
						#229	1198.69	960.61	1159.69	214.016		#229	0.028	0.46	0.062	0.441
						#230	1201.74	1008.32	1176.12	214.147		#230	0.124	0.723	0.075	0.783
						#231				214.147		#231	0.227	0.382	0.201	0.241
						#232				214.277		#232	0.176	0.386	0.158	0.334
						#233				214.844		#233	0.064	0.518	0.077	0.786
						#234				215.149		#234	0.125	0.695	0.121	0.747
						#235				215.584		#235	0.158	0.54	0.092	0.17
						#236				215.628		#236	0.111	0.221	0.871	0.612
						#237				215.672		#237	0.11	0.225	0.387	0.218
						#238				216.194		#238	0.105	0.065	0.202	0.466
						#239				217.196		#239	0.054	0.566	0.684	0.171
						#240				217.589		#240	0.14	0.622	0.139	0.123
						#241				218.024		#241	0.169	0.819	0.094	0.908
						#242				218.068		#242	0.06	0.53	0.208	0.749
						#243				219.07		#243	0.071	0.169	0.108	0.142
						#244				219.462		#244	0.183	0.513	0.106	0.286
						#245				220.551		#245	0.307	0.348	0.062	0.45
						#246				220.726		#246	0.089	0.334	0.215	0.123
						#247				221.423		#247	0.068	0.13	0.114	0.258
						#248				221.728		#248	0.074	0.29	0.051	0.146
						#249				222.599		#249	0.036	0.267	0.045	0.123
						#250				222.773		#250	0.044	0.558	0.147	0.088
						#251				223.34		#251	0.05	0.275	0.11	0.677
						#252				223.95		#252	0.17	0.067	0.072	0.458
						#253				224.908		#253	0.101	0.18	0.057	0.321
						#254				225.213		#254	0.337	0.148	0.1	0.14
						#255				225.213		#255	0.091	0.971	0.191	0.284
						#256				225.475		#256	0.07	1	0.045	0.558
						#257				225.823		#257	0.107	0.43	0.085	0.179
						#258				225.867		#258	0.125	0.821	0.052	0.043
						#259				225.867		#259	0.078	0.118	0.061	0.151
						#260				225.954		#260	0.115	0.074	0.119	0.144
						#261				226.041		#261	0.125	0.501	0.067	0.028
						#262				226.215		#262	0.095	0.608	0.456	0.093
						#263				226.52		#263	0.049	0.417	0.137	0.877
						#264				226.695		#264	0.151	0.089	0.087	0.827
						#265				227.435		#265	0.187	0.898	0.143	0.274
						#266				228.307		#266	0.218	0.663	0.115	0.388
						#267				228.83		#267	0.066	0.875	0.114	0.481
						#268				228.83		#268	0.092	0.813	0.07	0.073
						#269				230.093		#269	0.192	0.183	0.172	0.398
						#270				230.355		#270	0.092	0.189	0.14	0.321
						#271				230.616		#271	0.27	0.207	0.096	0.239
						#272				231.444		#272	0.496	0.204	0.092	0.297
						#273				233.84		#273	0.195	0.443	0.077	0.714
						#274				234.189		#274	0.184	0.186	0.112	0.059
						#275				234.189		#275	0.236	0.171	0.06	0.214
						#276				235.278		#276	0.176	0.125	0.047	0.068
						#277				235.278		#277	0.495	0.487	0.265	0.286
						#278				235.67		#278	0.203	0.403	0.125	0.242
						#279				235.67		#279	0.285	0.696	0.133	0.157
						#280				235.932		#280	0.182	0.756	0.084	0.711
						#281				236.803		#281	0.526	0.288	0.062	0.232
						#282				237.239		#282	0.285	0.387	0.082	0.139
						#283				237.5		#283	0.133	0.145	0.136	0.218
						#284				237.5		#284	0.309	0.167	0.093	0.31
						#285				238.415		#285	0.086	0.802	0.693	0.263
						#286				239.025		#286	0.477	0.613	0.106	0.175
						#287				240.201		#287	0.181	0.13	0.721	0.564
						#288				240.506		#288	0.127	0.418	0.69	0.303
						#289				240.986		#289	0.175	0.259	0.109	0.515
						#290				241.291		#290	0.07	0.135	0.049	0.344
						#291				241.77		#291	0.139	0.301	0.137	0.135
						#292				242.162		#292	0.061	0.159	0.09	0.344
						#293				242.554		#293	0.096	0.308	0.07	0.064
						#294				243.818		#294	0.052	0.528	0.046	0.076
						#295				244.558		#295	0.118	0.335	0.207	0.29
						#296				244.776		#296	0.066	0.269	0.04	0.169
						#297				244.907		#297	0.047	0.762	0.058	0.303
						#298				245.909		#298	0.051	0.655	0.26	0.32
						#299				246.78		#299	0.13	0.37	0.124	0.082
						#300				246.998		#300	0.079	0.326	0.156	0.132
						#301				247.608		#301	0.11	0.897	0.105	0.298
						#302				247.608		#302	0.14	0.348	0.097	0.913
						#303				248.262		#303	0.083	0.088	0.084	0.069
						#304				248.436		#304	0.15	0.117	0.043	0.07
						#305				248.872		#305	0.108	0.783	0.394	0.792
						#306				249.003		#306	0.125	0.352	0.093	0.232
						#307				249.656		#307	0.087	0.874	0.153	0.171
						#308				250.048		#308	0.095	0.178	0.085	0.08
						#309				250.266		#309	0.055	0.277	0.091	0.318
						#310				250.353		#310	0.032	0.194	0.202	0.258
						#311				250.353		#311	0.293	0.281	0.092	0.048
						#312				250.658		#312	0.087	0.697	0.147	0.588
						#313				250.832		#313	0.097	0.156	0.128	0.393
						#314				251.486		#314	0.465	0.077	0.084	0.255
						#315				251.965		#315	0.365	0.036	0.188	0.187
						#316				252.096		#316	0.079	0.891	0.381	0.112
						#317				252.706		#317	0.108	0.753	0.192	0.356
						#318				252.706		#318	0.149	0.307	0.239	0.14
						#319				253.316		#319	0.104	0.17	0.056	0.118
						#320				253.447		#320	0.084	0.936	0.148	0.182
						#321				253.621		#321	0.084	0.119	0.151	0.261
						#322				253.621		#322	0.188	0.114	0.24	0.163
						#323				254.884		#323	0.148	0.165	0.413	0.709
						#324				255.538		#324	0.087	0.815	0.068	0.664
						#325				256.192		#325	0.416	0.107	0.044	0.105
						#326				256.366		#326	0.07	0.686	0.117	0.234
						#327				256.671		#327	0.377	0.928	0.064	0.179
						#328				257.542		#328	0.12	0.339	0.204	0.101
						#329				258.109		#329	0.238	0.644	0.211	0.254
						#330				258.37		#330	0.166	0.705	0.121	0.31
						#331				259.242		#331	0.09	0.362	0.024	0.145
						#332				259.503		#332	0.154	0.229	0.364	0.219
						#333				260.069		#333	0.129	0.093	0.035	0.106
						#334				260.505		#334	0.124	0.035	0.092	0.175
						#335				261.681		#335	0.147	0.794	0.048	0.429
						#336				261.899		#336	0.472	0.979	0.143	0.825
						#337				262.684		#337	0.247	0.321	0.052	0.092
						#338				263.642		#338	0.095	0.78	0.245	0.202
						#339				264.165		#339	0.167	0.078	0.052	0.384
						#340				264.513		#340	0.172	0.209	0.108	0.939
						#341				264.818		#341	0.217	0.214	0.599	0.175
						#342				264.818		#342	0.063	0.091	0.155	0.382
						#343				266.474		#343	0.191	0.114	0.38	0.087
						#344				267.346		#344	0.096	0.217	0.353	0.25
						#345				267.912		#345	0.061	0.523	0.084	0.311
						#346				270.047		#346	0.253	0.271	0.025	0.115
						#347				270.439		#347	0.327	0.549	0.095	0.318
						#348				270.439		#348	0.355	0.827	0.052	0.149
						#349				271.005		#349	0.314	0.131	0.066	0.17
						#350				272.312		#350	0.091	0.328	0.072	0.433
						#351				272.312		#351	0.119	0.201	0.192	0.651
						#352				273.01		#352	0.212	0.654	0.825	0.218
						#353				274.491		#353	0.067	0.756	0.121	0.292
						#354				274.535		#354	0.185	0.22	0.058	0.198
						#355				274.622		#355	0.077	0.915	0.069	0.215
						#356				274.622		#356	0.089	0.158	0.158	0.332
						#357				275.45		#357	0.066	0.187	0.165	0.457
						#358				275.667		#358	0.166	0.091	0.2	0.716
						#359				276.626		#359	0.331	0.525	0.213	0.211
						#360				277.672		#360	0.143	0.289	0.194	0.265
						#361				278.325		#361	0.206	0.166	0.22	0.451
						#362				280.112		#362	0.195	0.083	0.107	0.245
						#363				280.765		#363	0.207	0.165	0.114	0.189
						#364				281.68		#364	0.082	0.8	0.114	0.226
						#365				283.205		#365	0.163	0.568	0.097	0.046
						#366				285.471		#366	0.112	0.448	0.071	0.911
						#367				286.908		#367	0.093	0.751	0.085	0.449
						#368				289.392		#368	0.134	0.343	0.029	0.51
						#369				291.309		#369	0.157	0.302	0.814	0.093
						#370				294.533		#370	0.192	0.697	0.152	0.37
						#371				294.533		#371	0.111	0.193	0.232	0.258
						#372				294.707		#372	0.285	0.106	0.799	0.525
						#373				295.012		#373	0.154	0.804	0.171	0.228
						#374				295.056		#374	0.107	0.783	0.051	0.388
						#375				295.448		#375	0.276	0.756	0.043	0.318
						#376				295.448		#376	0.056	0.231	0.041	0.13
						#377				295.579		#377	0.088	0.127	0.064	0.551
						#378				295.579		#378	0.065	0.293	0.132	0.346
						#379				296.494		#379	0.128	0.435	0.138	0.16
						#380				296.973		#380	0.28	0.252	0.166	0.117
						#381				297.191		#381	0.226	0.871	0.303	0.807
						#382				297.191		#382	0.277	0.89	0.125	0.295
						#383				300.894		#383	0.121	0.225	0.111	0.132
						#384				303.16		#384	0.104	0.255	0.225	0.23
						#385				308.258		#385	0.106	0.109	0.078	0.136
						#386				311.351		#386	0.2	0.186	0.127	0.086
						#387				311.438		#387	0.056	0.689	0.354	0.555
						#388				313.094		#388	0.095	0.357	0.055	0.154
						#389				313.225		#389	0.122	0.148	0.11	0.102
						#390				313.573		#390	0.103	0.168	0.317	0.154
						#391				313.573		#391	0.051	0.181	0.034	0.114
						#392				313.878		#392	0.12	0.078	0.135	0.268
						#393				316.885		#393	0.084	0.403	0.151	0.163
						#394				317.756		#394	0.186	0.035	0.237	0.41
						#395				320.937		#395	0.078	0.712	0.057	0.417
						#396				321.634		#396	0.066	0.762	0.042	0.17
						#397				326.034		#397	0.217	0.259	0.127	0.197
						#398				330.173		#398	0.189	0.349	0.073	0.318
						#399				330.653		#399	0.073	0.325	0.074	0.249
						#400				330.696		#400	0.092	0.16	0.232	0.668
						#401				335.097		#401	0.109	0.26	0.038	0.295
						#402				336.143		#402	0.039	0.207	0.062	0.233
						#403				336.665		#403	0.221	0.036	0.029	0.735
						#404				336.665		#404	0.047	0.316	0.223	0.558
						#405				344.29		#405	0.073	0.728	0.097	0.318
						#406				346.469		#406	1	0.767	0.041	0.447
						#407				348.647		#407	0.029	0.195	0.056	0.759
						#408				350.913		#408	0.125	0.872	0.184	0.18
						#409				352.525		#409	0.26	0.768	0.064	0.203
						#410				355.662		#410	0.096	0.444	0.136	0.697
						#411				355.749		#411	0.117	0.366	0.063	0.739
						#412				356.403		#412	0.115	0.386	0.067	0.633
						#413				358.276		#413	0.076	0.857	0.239	0.212
						#414				359.06		#414	0.104	0.26	0.178	0.812
						#415				361.021		#415	0.085	0.278	0.146	0.183
						#416				361.631		#416	0.084	0.216	0.11	0.081
						#417				364.158		#417	0.241	0.482	0.085	0.306
						#418				366.685		#418	0.248	0.165	0.048	0.219
						#419				366.947		#419	0.114	0.395	0.088	0.841
						#420				369.474		#420	0.19	0.748	0.068	0.223
						#421				372.741		#421	0.094	0.241	0.051	0.143
						#422				383.765		#422	0.246	0.129	0.228	0.584
						#423				383.765		#423	0.343	0.94	0.042	0.288
						#424				388.949		#424	0.296	0.737	0.253	0.153
						#425				390.954		#425	0.155	0.65	0.06	0.69
						#426				398.404		#426	0.219	0.319	0.039	0.297
						#427				411.519		#427	0.318	0.467	0.053	0.164
						#428				415.44		#428	0.401	0.971	0.128	0.205
						#429				423.675		#429	0.155	0.292	0.06	0.269
						#430				424.808		#430	0.075	0.777	0.197	0.681
						#431				430.428		#431	0.178	0.245	0.289	0.072
						#432				434.088		#432	0.04	0.186	0.084	0.172
						#433				434.698		#433	0.04	0.731	0.16	0.169
						#434				436.179		#434	0.1	0.494	0.15	0.598
						#435				443.412		#435	0.055	0.24	0.113	0.11
						#436				447.551		#436	0.151	0.597	0.332	0.298
						#437				447.551		#437	0.052	0.501	0.075	0.855
						#438				462.147		#438	0.054	0.718	0.287	0.778
						#439				467.158		#439	0.096	0.518	0.282	0.768
						#440				474.869		#440	0.137	0.323	0.275	0.854
						#441				477.614		#441	0.265	0.266	0.031	0.232
						#442				480.49		#442	0.239	0.803	0.246	0.751
						#443				487.243		#443	0.065	0.354	0.068	0.1
						#444				487.374		#444	0.075	0.942	0.115	0.666
						#445				489.465		#445	0.155	0.81	0.047	0.754
						#446				500.794		#446	0.19	0.647	0.101	0.228
						#447				518.091		#447	0.106	0.276	0.173	0.208
						#448				531.38		#448	0.086	0.802	0.094	0.105
						#449				531.38		#449	0.106	0.06	0.048	0.433
						#450				531.728		#450	0.158	0.432	0.261	0.362
						#451				533.079		#451	0.109	0.282	0.112	0.748
						#452				558.567		#452	0.289	0.472	0.096	0.192
						#453				574.645		#453	0.315	0.044	0.065	0.186
						#454				587.672		#454	0.074	0.071	0.254	0.39
						#455				595.515		#455	0.177	0.829	0.078	0.139
						#456				602.442		#456	0.103	0.562	0.034	0.115
						#457				613.683		#457	0.085	0.101	0.043	0.224
						#458				616.036		#458	0.129	0.559	0.173	0.783
						#459				624.402		#459	0.129	0.978	0.164	0.665
						#460				744.568		#460	0.235	0.403	0.196	0.379
						#461				749.36		#461	0.315	0.466	0.097	0.124
						#462				814.236		#462	0.245	0.15	0.087	0.247
						Average	495.321	325.38	512.442	235.875		#463	0.122	0.21	0.144	0.335
						SD	231.713	179.767	206.345	109.503		#464	0.161	0.535	0.174	0.128
						SE	15.2787	11.8535	13.606	1.61104		#465	0.296	0.887	0.129	0.466
												#466	0.087	0.825	0.447	0.19
												#467	0.081	0.416	0.321	0.075
												#468	0.053	0.159	0.219	0.063
												#469	0.165	0.822	0.05	0.21
												#470	0.073	0.263	0.128	0.434
												#471	0.281	0.791	0.163	0.074
												#472	0.083	0.594	0.108	0.07
												#473	0.195	0.297	0.068	0.228
												#474	0.064	0.057	0.068	0.437
												#475	0.253	0.389	0.069	0.639
												#476	0.36	0.353	0.09	0.063
												#477	0.144	0.549	0.08	0.39
												#478	0.297	0.379	0.095	0.168
												#479	0.246	0.892	0.074	0.243
												#480	0.067	0.197	0.184	0.358
												#481	0.074	0.161	0.054	0.902
												#482	0.118	0.397	0.097	0.798
												#483	0.05	0.091	0.071	0.324
												#484	0.092	0.268	0.125	0.345
												#485	0.297	0.436	0.037	0.35
												#486	0.197	0.196	0.071	0.218
												#487	0.116	0.854	0.151	0.069
												#488	0.108	0.326	0.112	0.35
												#489	0.21	0.543	0.05	0.679
												#490	0.068	0.985	0.059	0.648
												#491	0.027	0.804	0.108	0.285
												#492	0.098	0.908	0.105	0.086
												#493	0.062	0.808	0.034	0.629
												#494	0.117	0.556	0.075	0.303
												#495	0.051	0.424	0.067	0.681
												#496	0.055	0.119	0.53	0.744
												#497	0.05	0.16	0.146	0.552
												#498	0.224	0.645	0.228	0.3
												#499	0.188	0.031	0.179	0.238
												#500	0.1	0.153	0.069	0.289
												#501	0.061	0.686	0.043	0.371
												#502	0.034	0.454	0.084	0.256
												#503	0.037	0.824	0.074	0.26
												#504	0.064	0.277	0.145	0.203
												#505	0.057	0.177	0.17	0.229
												#506	0.025	0.134	0.073	0.133
												#507	0.039	0.189	0.06	0.161
												#508	0.08	0.471	0.804	0.154
												#509	0.155	0.365	0.099	0.867
												#510	0.143	0.096	0.059	0.13
												#511	0.218	0.222	0.113	0.344
												#512	0.103	0.041	0.398	0.138
												#513	0.074	0.069	0.263	0.571
												#514	0.184	0.349	0.691	0.161
												#515	0.201	0.054	0.156	0.258
												#516	0.131	0.953	0.23	0.867
												#517	0.313	0.783	0.07	0.301
												#518	0.065	0.071	0.084	0.629
												#519	0.081	0.069	0.08	0.752
												#520	0.178	0.608	0.085	0.866
												#521	0.082	0.273	0.036	0.118
												#522	0.079	0.614	0.097	0.336
												#523	0.132	0.257	0.267	0.201
												#524	0.062	0.719	0.063	0.403
												#525	0.088	0.231	0.19	0.109
												#526	0.333	0.855	0.108	0.236
												#527	0.039	0.763	0.086	0.119
												#528	0.122	0.115	0.13	0.419
												#529	0.093	0.342	0.09	0.321
												#530	0.043	0.173	0.207	0.322
												#531	0.168	0.203	0.475	0.224
												#532	0.28	0.465	0.683	0.2
												#533	0.157	0.239	0.093	0.192
												#534	0.171	0.243	0.062	0.134
												#535	0.12	0.352	0.28	0.207
												#536	0.08	0.143	0.659	0.59
												#537	0.177	0.051	0.09	0.464
												#538	0.251	0.113	0.124	0.068
												#539	0.2	0.236	0.08	0.174
												#540	0.161	0.32	0.107	0.242
												#541	0.324	0.159	0.105	0.49
												#542	0.089	0.289	0.798	0.439
												#543	0.071	0.323	0.053	0.204
												#544	0.046	0.151	0.134	0.598
												#545	0.081	0.155	0.193	0.309
												#546	0.198	0.79	0.044	0.181
												#547	0.143	0.228	0.065	0.208
												#548	0.124	0.058	0.238	0.234
												#549	0.067	0.174	0.051	0.162
												#550	0.071	0.386	0.094	0.336
												#551	0.069	0.16	0.042	0.557
												#552	0.182	0.747	0.087	0.525
												#553	0.09	0.831	0.175	0.233
												#554	0.115	0.763	0.587	0.063
												#555	0.077	0.848	0.157	0.342
												#556	0.066	0.858	0.117	0.318
												#557	0.102	0.194	0.116	0.254
												#558	0.048	0.702	0.088	0.678
												#559	0.067	0.256	0.125	0.807
												#560	0.034	0.187	0.23	0.928
												#561	0.195	0.815	0.148	0.506
												#562	0.045	0.928	0.125	0.076
												#563	0.128	0.773	0.089	0.885
												#564	0.028	0.82	0.073	0.393
												#565	0.048	0.22	0.053	0.068
												#566	0.051	0.858	0.089	0.885
												#567	0.098	0.292	0.094	0.07
												#568	0.187	0.792	0.035	0.102
												#569	0.305	0.933	0.062	0.279
												#570	0.247	0.354	0.065	0.373
												#571	0.218	0.493	0.048	0.436
												#572	0.246	0.129	0.052	0.49
												#573	0.198	0.188	0.089	0.306
												#574	0.09	0.22	0.051	0.112
												#575	0.283	0.208	0.084	0.912
												#576	0.259	0.276	0.042	0.132
												#577	0.08	0.121	0.042	0.126
												#578	0.102	0.156	0.04	0.544
												#579	0.186	0.082	0.129	0.194
												#580	0.15	0.091	0.036	0.105
												#581	0.169	0.325	0.032	0.292
												#582	0.133	0.431	0.039	0.305
												#583	0.146	0.186	0.095	0.076
												#584	0.117	0.124	0.046	0.339
												#585	0.074	0.11	0.121	0.398
												#586	0.088	0.25	0.084	0.161
												#587	0.12	0.304	0.085	0.112
												#588	0.099	0.097	0.113	0.152
												#589	0.148	0.189	0.051	0.393
												#590	0.204	0.872	0.042	0.75
												#591	0.039	0.303	0.057	0.918
												#592	0.165	0.452	0.068	0.303
												#593	0.164	0.288	0.148	0.431
												#594	0.135	0.317	0.179	0.444
												#595	0.076	0.773	0.172	0.45
												#596	0.096	0.148	0.092	0.948
												#597	0.096	0.124	0.881	0.165
												#598	0.033	0.073	0.172	0.165
												#599	0.06	0.841	0.19	0.353
												#600	0.153	0.145	0.167	0.471
												#601	0.067	0.825	0.053	0.24
												#602	0.023	0.69	0.084	0.068
												#603	0.287	0.12	0.03	0.363
												#604	0.097	0.265	0.195	0.267
												#605	0.08	0.338	0.036	0.642
												#606	0.218	0.465	0.057	0.779
												#607	0.043	0.16	0.104	0.258
												#608	0.042	0.158	0.097	0.113
												#609	0.104	0.4	0.401	0.298
												#610	0.064	0.597	0.248	0.533
												#611	0.038	0.358	0.139	0.401
												#612	0.287	0.101	0.077	0.352
												#613	0.101	0.182	0.06	0.362
												#614	0.055	0.102	0.056	0.41
												#615	0.151	0.197	0.049	0.31
												#616	0.113	0.356	0.044	0.121
												#617	0.087	0.901	0.13	0.809
												#618	0.107	0.434	0.129	0.799
												#619	0.206	0.131	0.081	0.224
												#620	0.07	0.818	0.048	0.303
												#621	0.056	0.66	0.119	0.905
												#622	0.107	0.092	0.174	0.418
												#623	0.075	0.918	0.123	0.893
												#624	0.08	0.44	0.055	0.565
												#625	0.044	0.121	0.063	0.818
												#626	0.114	0.243	0.031	0.188
												#627	0.179	0.052	0.024	0.471
												#628	0.066	0.072	0.079	0.327
												#629	0.13	0.263	0.073	0.406
												#630	0.061	0.985	0.108	0.879
												#631	0.05	0.118	0.287	0.123
												#632	0.15	0.07	0.171	0.415
												#633	0.081	0.641	0.065	0.098
												#634	0.132	0.341	0.072	0.262
												#635	0.111	0.551	0.069	0.841
												#636	0.105	0.571	0.149	0.326
												#637	0.117	0.204	0.417	0.562
												#638	0.141	0.106	0.085	0.163
												#639	0.3	0.167	0.026	0.241
												#640	0.588	0.09	0.04	0.807
												#641	0.14	0.614	0.281	0.358
												#642	0.109	0.126	0.109	0.705
												#643	0.068	0.44	0.865	0.188
												#644	0.038	0.823	0.723	0.168
												#645	0.164	0.852	0.951	0.1
												#646	0.09	0.488	0.069	0.122
												#647	0.128	0.85	0.052	0.112
												#648	0.282	0.227	0.048	0.247
												#649	0.234	0.232	0.048	0.272
												#650	0.109	0.143	0.054	0.679
												#651	0.125	0.336	0.114	0.228
												#652	0.183	0.857	0.133	0.101
												#653	0.307	0.809	0.085	0.724
												#654	0.216	0.343	0.118	0.543
												#655	0.192	0.374		0.224
												#656	0.205	0.811		0.833
												#657	0.092	0.079
												#658	0.086	0.122
												#659	0.055	0.238
												#660	0.095	0.362
												#661	0.125	0.802
												#662	0.058	0.835
												#663	0.118	0.191
												#664	0.076	0.525
												#665	0.143	0.701
												#666	0.347	0.878
												#667	0.064	0.908
												#668	0.077	0.739
												#669	0.172	0.794
												#670	0.24	0.867
												#671	0.246	0.539
												#672	0.26	0.491
												#673	0.248	0.065
												#674	0.055	0.156
												#675	0.085	0.881
												#676	0.074	0.865
												#677	0.124	0.911
												#678	0.049	0.323
												#679	0.04	0.173
												#680	0.073	0.419
												#681	0.138	0.876
												#682	0.082	0.818
												#683	0.049	0.628
												#684	0.193	0.905
												#685	0.065	0.475
												#686	0.157	0.819
												#687	0.112	0.842
												#688	0.057	0.895
												#689	0.071	0.777
												#690	0.088	0.94
												#691	0.143	0.126
												#692	0.035	0.045
												#693	0.027	0.213
												#694	0.067	0.528
												#695	0.067	0.105
												#696	0.052	0.573
												#697	0.08	0.07
												#698	0.043	0.053
												#699	0.15	0.807
												#700	0.054	0.156
												#701	0.085	0.368
												#702	0.225	0.457
												#703	0.081	0.484
												#704	0.127	0.463
												#705	0.18	0.922
												#706	0.393	0.765
												#707	0.378	0.429
												#708	0.203	0.172
												#709	0.21	0.135
												#710		0.156
												#711		0.233
												#712		0.852
												#713		0.315
												#714		0.09
												#715		0.143
												#716		0.881
												#717		0.219
												#718		0.158
												#719		0.469
												#720		0.201
												#721		0.656
												#722		0.746
												#723		0.51
												#724		0.642
												#725		0.712
												#726		0.604
												#727		0.61
												#728		0.875
												#729		0.91
												#730		0.32
												#731		0.259
												#732		0.065
												#733		0.87
												#734		0.336
												#735		0.763
												#736		0.702
												#737		0.175
												#738		0.835
												#739		0.258
												#740		0.111
												#741		0.156
												#742		0.843
												#743		0.74
												#744		0.396
												#745		0.119
												#746		0.171
												#747		0.552
												#748		0.237
												#749		0.144
												#750		0.877
												#751		0.774
												#752		0.087
												#753		0.217
												#754		0.083
												#755		0.553
												#756		0.425
												#757		0.912
												#758		0.138
												#759		0.093
												#760		0.496
												#761		0.172
												#762		0.678
												#763		0.823
												#764		0.281
												#765		0.672
												#766		0.914
												#767		0.62
												#768		0.191
												#769		0.402
												#770		0.935
												#771		0.201
												#772		0.194
												#773		0.264
												#774		0.231
												#775		0.247
												#776		0.182
												#777		0.183
												#778		0.061
												#779		0.197
												#780		0.34
												#781		0.798
												#782		0.217
												#783		0.422
												#784		0.184
												#785		0.463
												#786		0.145
												#787		0.866
												#788		0.792
												#789		0.392
												#790		0.299
												#791		0.288
												#792		0.141
												#793		0.08
												#794		0.264
												#795		0.436
												#796		0.127
												#797		0.192
												#798		0.423
												#799		0.063
												#800		0.7
												#801		0.161
												#802		0.461
												#803		0.449
												#804		0.803
												#805		0.432
												#806		0.888
												#807		0.515
												#808		0.285
												#809		0.252
												#810		0.139
												#811		0.176
												#812		0.314
												#813		0.788
												#814		0.826
												#815		0.722
												#816		0.927
												#817		0.791
												#818		0.161
												#819		0.234
												#820		0.315
												#821		0.142
												#822		0.098
												#823		0.056
												#824		0.112
												#825		0.802
												#826		0.921
												#827		0.535
												#828		0.768
												#829		0.454
												#830		0.851
												#831		0.796
												#832		0.12
												#833		0.261
												#834		0.107
												#835		0.896
												#836		0.045
												#837		0.377
												#838		0.303
												#839		0.166
												#840		0.901
												#841		0.36
												#842		0.853
												#843		0.983
												#844		0.172
												#845		0.244
												#846		0.425
												#847		0.19
												#848		0.065
												#849		0.068
												#850		0.169
												#851		0.066
												#852		0.655
												#853		0.933
												#854		0.581
												#855		0.813
												#856		0.377
												#857		0.415
												#858		0.409
												#859		0.42
												#860		0.263
												#861		0.935
												#862		0.231
												#863		0.502
												#864		0.056
												#865		0.078
												#866		0.472
												#867		0.211
												#868		0.752
												#869		0.331
												#870		0.042
												#871		0.159
												#872		0.814
												#873		0.508
												#874		0.987
												#875		0.926
												#876		0.905
												#877		0.71
												#878		0.151
												#879		0.364
												#880		0.432
												#881		0.839
												#882		0.819
												#883		0.549
												#884		0.334
												#885		1
												#886		0.473
												#887		0.048
												#888		0.802
												#889		0.143
												#890		0.223
												#891		0.866
												#892		0.864
												#893		0.849
												#894		0.207
												#895		0.7
												#896		0.646
												#897		0.147
												#898		0.35
												#899		0.146
												#900		0.309
												#901		0.439
												#902		0.501
												#903		0.336
												#904		0.69
												#905		0.481
												#906		0.12
												#907		0.09
												#908		0.458
												#909		0.372
												#910		0.198
												#911		0.112
												#912		0.532
												#913		0.084
												#914		0.556
												#915		0.108
												#916		0.053
												#917		0.157
												#918		0.11
												#919		0.07
												#920		0.037
												#921		0.15
												#922		0.205
												#923		0.052
												#924		0.052
												#925		0.479
												#926		0.716
												#927		0.246
												#928		0.408
												#929		0.144
												#930		0.118
												#931		0.257
												#932		0.331
												#933		0.28
												#934		0.792
												#935		0.774
												#936		0.526
												#937		0.136
												#938		0.113
												#939		0.131
												#940		0.097
												#941		0.195
												#942		0.096
												#943		0.526
												#944		0.607
												#945		0.83
												#946		0.807
												#947		0.554
												#948		0.897
												#949		0.215
												#950		0.319
												#951		0.194
												#952		0.406
												#953		0.5
												#954		0.409
												#955		0.156
												#956		0.102
												#957		0.172
												#958		0.193
												#959		0.295
												#960		0.169
												#961		0.156
												#962		0.798
												#963		0.144
												#964		0.21
												#965		0.25
												#966		0.119
												#967		0.263
												#968		0.276
												#969		0.863
												#970		0.177
												#971		0.895
												#972		0.859
												#973		0.937
												#974		0.556
												#975		0.484
												#976		0.399
												#977		0.159
												#978		0.357
												#979		0.136
												#980		0.359
												#981		0.263
												#982		0.085
												#983		0.142
												#984		0.096
												#985		0.741
												#986		0.815
												#987		0.156
												#988		0.558
												#989		0.309
												#990		0.173
												#991		0.126
												#992		0.222
												#993		0.425
												#994		0.8
												#995		0.379
												#996		0.068
												#997		0.06
												#998		0.179
												#999		0.102
												#1000		0.056
												#1001		0.159
												#1002		0.057
												#1003		0.086
												#1004		0.062
												#1005		0.296
												#1006		0.057
												#1007		0.059
												#1008		0.358
												#1009		0.094
												#1010		0.146
												#1011		0.047
												#1012		0.223
												#1013		0.109
												#1014		0.077
												#1015		0.07
												#1016		0.11
												#1017		0.171
												#1018		0.134
												#1019		0.256
												#1020		0.144
												#1021		0.799
												#1022		0.121
												#1023		0.837
												#1024		0.247
												#1025		0.679
												#1026		0.734
												#1027		0.845
												#1028		0.707
												#1029		0.146
												#1030		0.031
												#1031		0.214
												#1032		0.248
												#1033		0.269
												#1034		0.19
												#1035		0.82
												#1036		0.539
												#1037		0.069
												#1038		0.038
												#1039		0.335
												#1040		0.824
												#1041		0.941
												#1042		0.287
												#1043		0.177
												#1044		0.182
												#1045		0.125
												#1046		0.137
												#1047		0.114
												#1048		0.373
												#1049		0.296
												#1050		0.088
												#1051		0.106
												#1052		0.261
												#1053		0.077
												#1054		0.132
												#1055		0.182
												#1056		0.461
												#1057		0.405
												#1058		0.977
												#1059		0.837
												#1060		0.147
												#1061		0.049
												#1062		0.793
												#1063		0.605
												#1064		0.758
												#1065		0.917
												#1066		0.823
												#1067		0.66
												#1068		0.715
												#1069		0.767
												#1070		0.125
												#1071		0.058
												#1072		0.406
												#1073		0.05
												#1074		0.126
												#1075		0.583
												#1076		0.78
												#1077		0.799
												#1078		0.854
												#1079		0.973
												#1080		0.111
												#1081		0.819
												#1082		0.38
												#1083		0.844
												#1084		0.627
												#1085		0.817
												#1086		0.197
												#1087		0.799
												#1088		0.763
												#1089		0.57
												#1090		0.375
												#1091		0.204
												#1092		0.301
												#1093		0.342
												#1094		0.164
												#1095		0.394
												#1096		0.245
												#1097		0.083
												#1098		0.802
												#1099		0.132
												#1100		0.106
												#1101		0.395
												#1102		0.23
												#1103		0.395
												#1104		0.292
												#1105		0.746
												#1106		0.641
												#1107		0.146
												#1108		0.205
												#1109		0.416
												#1110		0.345
												#1111		0.87
												#1112		0.358
												#1113		0.531
												#1114		0.293
												#1115		0.037
												#1116		0.145
												#1117		0.205
												#1118		0.22
												#1119		0.326
												#1120		0.079
												#1121		0.105
												#1122		0.211
												#1123		0.279
												#1124		0.117
												#1125		0.444
												#1126		0.234
												#1127		0.446
												#1128		0.526
												#1129		0.099
												#1130		0.82
												#1131		0.13
												#1132		0.917
												#1133		0.85
												#1134		0.464
												#1135		0.934
												#1136		0.287
												#1137		0.935
												#1138		0.199
												#1139		0.334
												#1140		0.315
												#1141		0.721
												#1142		0.079
												#1143		0.14
												#1144		0.101
												#1145		0.198
												#1146		0.807
												#1147		0.805
												#1148		0.874
												#1149		0.162
												#1150		0.046
												#1151		0.696
												#1152		0.159
												#1153		0.237
												#1154		0.743
												#1155		0.125
												#1156		0.099
												#1157		0.288
												#1158		0.34
												#1159		0.353
												#1160		0.36
												#1161		0.279
												#1162		0.373
												#1163		0.789
												#1164		0.485
												#1165		0.199
												#1166		0.131
												#1167		0.374
												#1168		0.161
												#1169		0.086
												#1170		0.906
												#1171		0.318
												#1172		0.079
												#1173		0.153
												#1174		0.175
												#1175		0.132
												#1176		0.806
												#1177		0.215
												#1178		0.409
												#1179		0.563
												#1180		0.035
												#1181		0.696
												#1182		0.111
												#1183		0.096
												#1184		0.631
												#1185		0.735
												#1186		0.072
												#1187		0.061
												#1188		0.058
												#1189		0.057
												#1190		0.059
												#1191		0.213
												#1192		0.076
												#1193		0.041
												#1194		0.077
												#1195		0.225
												#1196		0.073
												#1197		0.058
												#1198		0.285
												#1199		0.12
												#1200		0.742
												#1201		0.208
												#1202		0.182
												#1203		0.295
												#1204		0.171
												#1205		0.293
												#1206		0.194
												#1207		0.788
												#1208		0.214
												#1209		0.321
												#1210		0.088
												#1211		0.53
												#1212		0.706
												#1213		0.856
												#1214		0.145
												#1215		0.038
												#1216		0.264
												#1217		0.084
												#1218		0.056
												#1219		0.287
												#1220		0.067
												#1221		0.083
												#1222		0.704
												#1223		0.159
												#1224		0.315
												#1225		0.301
												#1226		0.299
												#1227		0.731
												#1228		0.82
												#1229		0.812
												#1230		0.096
												#1231		0.334
												#1232		0.301
												#1233		0.174
												#1234		0.879
												#1235		0.782
												#1236		0.046
												#1237		0.215
												#1238		0.33
												#1239		0.106
												#1240		0.264
												#1241		0.119
												#1242		0.205
												#1243		0.194
												#1244		0.146
												#1245		0.273
												#1246		0.434
												#1247		0.514
												#1248		0.963
												#1249		0.726
												#1250		0.314
												#1251		0.823
												#1252		0.235
												#1253		0.072
												#1254		0.379
												#1255		0.13
												#1256		0.244
												#1257		0.1
												#1258		0.762
												#1259		0.054
												#1260		0.061
												#1261		0.476
												#1262		0.851
												#1263		0.887
												#1264		0.22
												#1265		0.152
												#1266		0.254
												#1267		0.904
												#1268		0.894
												#1269		0.636
												#1270		0.452
												#1271		0.833
												#1272		0.344
												#1273		0.178
												#1274		0.569
												#1275		0.364
												#1276		0.813
												#1277		0.08
												#1278		0.044
												#1279		0.158
												#1280		0.667
												#1281		0.736
												#1282		0.048
												#1283		0.799
												#1284		0.951
												#1285		0.056
												#1286		0.635
												#1287		0.346
												#1288		0.198
												#1289		0.192
												#1290		0.178
												#1291		0.311
												#1292		0.507
												#1293		0.655
												#1294		0.16
												#1295		0.113
												#1296		0.113
												#1297		0.154
												#1298		0.263
												#1299		0.263
												#1300		0.253
												#1301		0.21
												#1302		0.124
												#1303		0.913
												#1304		0.107
												#1305		0.689
												#1306		0.07
												#1307		0.194
												#1308		0.26
												#1309		0.681
												#1310		0.401
												#1311		0.299
												#1312		0.442
												#1313		0.342
												#1314		0.854
												#1315		0.667
												#1316		0.906
												#1317		0.925
												#1318		0.493
												#1319		0.969
												#1320		0.624
												#1321		0.725
												#1322		0.573
												#1323		0.139
												#1324		0.056
												#1325		0.076
												#1326		0.882
												#1327		0.151
												#1328		0.115
												#1329		0.053
												#1330		0.047
												#1331		0.11
												#1332		0.697
												#1333		0.877
												#1334		0.253
												#1335		0.506
												#1336		0.432
												#1337		0.459
												#1338		0.874
												#1339		0.115
												#1340		0.82
												#1341		0.835
												#1342		0.448
												#1343		0.121
												#1344		0.215
												#1345		0.726
												#1346		0.259
												#1347		0.791
												#1348		0.128
												#1349		0.413
												#1350		0.183
												#1351		0.104
												#1352		0.329
												#1353		0.639
												#1354		0.852
												#1355		0.743
												#1356		0.149
												#1357		0.085
												#1358		0.882
												#1359		0.034
												#1360		0.056
												#1361		0.114
												#1362		0.081
												#1363		0.858
												#1364		0.426
												#1365		0.723
												#1366		0.164
												#1367		0.913
												#1368		0.076
												#1369		0.241
												#1370		0.174
												#1371		0.178
												#1372		0.249
												#1373		0.786
												#1374		0.127
												#1375		0.103
												#1376		0.486
												#1377		0.579
												#1378		0.137
												#1379		0.126
												#1380		0.563
												#1381		0.876
												#1382		0.866
												#1383		0.887
												#1384		0.898
												#1385		0.035
												#1386		0.753
												#1387		0.334
												#1388		0.573
												#1389		0.297
												#1390		0.168
												#1391		0.324
												#1392		0.146
												#1393		0.896
												#1394		0.046
												#1395		0.285
												#1396		0.316
												#1397		0.449
												#1398		0.957
												#1399		0.46
												#1400		0.894
												#1401		0.182
												#1402		0.289
												#1403		0.191
												#1404		0.568
												#1405		0.29
												#1406		0.327
												#1407		0.071
												#1408		0.306
												#1409		0.75
												#1410		0.341
												#1411		0.293
												#1412		0.238
												#1413		0.442
												#1414		0.127
												#1415		0.368
												#1416		0.156
												#1417		0.253
												#1418		0.099
												#1419		0.628
												#1420		0.44
												#1421		0.084
												#1422		0.094
												#1423		0.383
												#1424		0.632
												#1425		0.765
												#1426		0.618
												#1427		0.347
												#1428		0.245
												#1429		0.96
												#1430		0.536
												#1431		0.387
												#1432		0.056
												#1433		0.128
												#1434		0.382
												#1435		0.168
												#1436		0.191
												#1437		0.389
												#1438		0.281
												#1439		0.054
												#1440		0.083
												#1441		0.148
												#1442		0.045
												#1443		0.326
												#1444		0.228
												#1445		0.149
												#1446		0.173
												#1447		0.306
												#1448		0.852
												#1449		0.144
												#1450		0.197
												#1451		0.147
												#1452		0.651
												#1453		0.07
												#1454		0.073
												#1455		0.276
												#1456		0.218
												#1457		0.059
												#1458		0.191
												#1459		0.452
												#1460		0.066
												#1461		0.314
												#1462		0.063
												#1463		0.075
												#1464		0.369
												#1465		0.146
												#1466		0.267
												#1467		0.178
												#1468		0.888
												#1469		0.784
												#1470		0.69
												#1471		0.581
												#1472		0.254
												#1473		0.206
												#1474		0.347
												#1475		0.524
												#1476		0.433
												#1477		0.863
												#1478		0.249
												#1479		0.208
												#1480		0.09
												#1481		0.095
												#1482		0.911
												#1483		0.83
												#1484		0.661
												#1485		0.606
												#1486		0.111
												#1487		0.297
												#1488		0.488
												#1489		0.592
												#1490		0.79
												#1491		0.539
												#1492		0.37
												#1493		0.672
												#1494		0.734
												#1495		0.215
												#1496		0.127
												#1497		0.109
												#1498		0.833
												#1499		0.28
												#1500		0.102
												#1501		0.611
												#1502		0.303
												#1503		0.416
												#1504		0.137
												#1505		0.198
												#1506		0.059
												#1507		0.13
												#1508		0.412
												#1509		0.491
												#1510		0.265
												#1511		0.037
												#1512		0.351
												#1513		0.303
												#1514		0.296
												#1515		0.275
												#1516		0.72
												#1517		0.197
												#1518		0.341
												#1519		0.081
												#1520		0.134
												#1521		0.19
												#1522		0.746
												#1523		0.051
												#1524		0.444
												#1525		0.136
												#1526		0.069
												#1527		0.362
												#1528		0.543
												#1529		0.406
												#1530		0.247
												#1531		0.077
												#1532		0.148
												#1533		0.167
												#1534		0.113
												#1535		0.419
												#1536		0.147
												#1537		0.121
												#1538		0.044
												#1539		0.362
												#1540		0.678
												#1541		0.453
												#1542		0.215
												#1543		0.091
												#1544		0.209
												#1545		0.616
												#1546		0.601
												#1547		0.924
												#1548		0.067
												#1549		0.21
												#1550		0.618
												#1551		0.237
												#1552		0.157
												#1553		0.286
												#1554		0.313
												#1555		0.182
												#1556		0.388
												#1557		0.51
												#1558		0.11
												#1559		0.267
												#1560		0.081
												#1561		0.187
												#1562		0.225
												#1563		0.356
												#1564		0.133
												#1565		0.069
												#1566		0.109
												#1567		0.847
												#1568		0.946
												#1569		0.88
												#1570		0.433
												#1571		0.19
												#1572		0.301
												#1573		0.144
												#1574		0.067
												#1575		0.206
												#1576		0.201
												#1577		0.317
												#1578		0.356
												#1579		0.513
												#1580		0.199
												#1581		0.156
												#1582		0.236
												#1583		0.047
												#1584		0.421
												#1585		0.033
												#1586		0.049
												#1587		0.07
												#1588		0.526
												#1589		0.453
												#1590		0.139
												#1591		0.093
												#1592		0.071
												#1593		0.103
												#1594		0.103
												#1595		0.13
												#1596		0.153
												#1597		0.151
												#1598		0.537
												#1599		0.684
												#1600		0.182
												#1601		0.426
												#1602		0.906
												#1603		0.795
												#1604		0.573
												#1605		0.668
												#1606		0.752
												#1607		0.677
												#1608		0.261
												#1609		0.263
												#1610		0.182
												#1611		0.882
												#1612		0.935
												#1613		0.44
												#1614		0.343
												#1615		0.16
												#1616		0.168
												#1617		0.321
												#1618		0.782
												#1619		0.985
												#1620		0.717
												#1621		0.761
												#1622		0.395
												#1623		0.299
												#1624		0.132
												#1625		0.682
												#1626		0.091
												#1627		0.059
												#1628		0.132
												#1629		0.078
												#1630		0.053
												#1631		0.069
												#1632		0.183
												#1633		0.886
												#1634		0.697
												#1635		0.241
												#1636		0.273
												#1637		0.128
												#1638		0.128
												#1639		0.061
												#1640		0.133
												#1641		0.113
												#1642		0.068
												#1643		0.102
												#1644		0.431
												#1645		0.649
												#1646		0.465
												#1647		0.942
												#1648		0.044
												#1649		0.297
												#1650		0.106
												#1651		0.406
												#1652		0.614
												#1653		0.151
												#1654		0.295
												#1655		0.044
												#1656		0.087
												#1657		0.147
												#1658		0.134
												#1659		0.071
												#1660		0.379
												#1661		0.076
												#1662		0.045
												#1663		0.043
												#1664		0.33
												#1665		0.046
												#1666		0.316
												#1667		0.868
												#1668		0.822
												#1669		0.159
												#1670		0.21
												#1671		0.16
												#1672		0.041
												#1673		0.027
												#1674		0.819
												#1675		0.565
												#1676		0.702
												#1677		0.871
												#1678		0.053
												#1679		0.027
												#1680		0.033
												#1681		0.672
												#1682		0.464
												#1683		0.07
												#1684		0.103
												#1685		0.056
												#1686		0.443
												#1687		0.062
												#1688		0.131
												#1689		0.083
												#1690		0.06
												#1691		0.047
												#1692		0.503
												#1693		0.301
												#1694		0.19
												#1695		0.084
												#1696		0.279
												#1697		0.285
												#1698		0.272
												#1699		0.185
												#1700		0.221
												#1701		0.117
												#1702		0.22
												#1703		0.369
												#1704		0.793
												#1705		0.729
												#1706		0.986
												#1707		0.932
												#1708		0.844
												#1709		0.17
												#1710		0.265
												#1711		0.246
												#1712		0.234
												#1713		0.277
												#1714		0.136
												#1715		0.276
												#1716		0.134
												#1717		0.261
												#1718		0.811
												#1719		0.124
												#1720		0.179
												#1721		0.65
												#1722		0.789
												#1723		0.281
												#1724		0.091
												#1725		0.331
												#1726		0.376
												#1727		0.139
												#1728		0.284
												#1729		0.068
												#1730		0.127
												#1731		0.217
												#1732		0.775
												#1733		0.425
												#1734		0.365
												#1735		0.336
												#1736		0.287
												#1737		0.835
												#1738		0.11
												#1739		0.195
												#1740		0.282
												#1741		0.159
												#1742		0.046
												#1743		0.37
												#1744		0.765
												#1745		0.109
												#1746		0.165
												#1747		0.579
												#1748		0.534
												#1749		0.159
												#1750		0.039
												#1751		0.074
												#1752		0.064
												#1753		0.253
												#1754		0.186
												#1755		0.236
												#1756		0.522
												#1757		0.136
												#1758		0.259
												#1759		0.052
												#1760		0.066
												#1761		0.176
												#1762		0.088
												#1763		0.128
												#1764		0.581
												#1765		0.068
												#1766		0.192
												#1767		0.759
												#1768		0.233
												#1769		0.9
												#1770		0.065
												#1771		0.475
												#1772		0.588
												#1773		0.711
												#1774		0.775
												#1775		0.423
												#1776		0.805
												#1777		0.073
												#1778		0.116
												#1779		0.22
												#1780		0.216
												#1781		0.362
												#1782		0.335
												#1783		0.163
												#1784		0.197
												#1785		0.075
												#1786		0.167
												#1787		0.766
												#1788		0.549
												#1789		0.64
												#1790		0.074
												#1791		0.681
												#1792		0.212
												#1793		0.031
												#1794		0.976
												#1795		0.03
												#1796		0.524
												#1797		0.274
												#1798		0.903
												#1799		0.922
												#1800		0.755
												#1801		0.772
												#1802		0.864
												#1803		0.255
												#1804		0.291
												#1805		0.809
												#1806		0.244
												#1807		0.055
												#1808		0.789
												#1809		0.243
												#1810		0.305
												#1811		0.652
												#1812		0.93
												#1813		0.029
												#1814		0.101
												#1815		0.308
												#1816		0.165
												#1817		0.071
												#1818		0.096
												#1819		0.112
												#1820		0.433
												#1821		0.251
												#1822		0.771
												#1823		0.743
												#1824		0.234
												#1825		0.234
												#1826		0.383
												#1827		0.712
												#1828		0.046
												#1829		0.053
												#1830		0.452
												#1831		0.55
												#1832		0.246
												#1833		0.523
												#1834		0.133
												#1835		0.133
												#1836		0.153
												#1837		0.084
												#1838		0.196
												#1839		0.067
												#1840		0.055
												#1841		0.623
												#1842		0.383
												#1843		0.566
												#1844		0.455
												#1845		0.492
												#1846		0.072
												#1847		0.093
												#1848		0.532
												#1849		0.333
												#1850		0.846
												#1851		0.215
												#1852		0.36
												#1853		0.361
												#1854		0.113
												#1855		0.215
												#1856		0.044
												#1857		0.075
												#1858		0.963
												#1859		0.283
												#1860		0.559
												#1861		0.909
												#1862		0.11
												#1863		0.1
												#1864		0.133
												#1865		0.216
												#1866		0.857
												#1867		0.826
												#1868		0.031
												#1869		0.188
												#1870		0.128
												#1871		0.299
												#1872		0.04
												#1873		0.442
												#1874		0.164
												#1875		0.251
												#1876		0.071
												#1877		0.217
												#1878		0.443
												#1879		0.219
												#1880		0.879
												#1881		0.045
												#1882		0.122
												#1883		0.04
												#1884		0.125
												#1885		0.4
												#1886		0.625
												#1887		0.502
												#1888		0.424
												#1889		0.278
												#1890		0.051
												#1891		0.373
												#1892		0.92
												#1893		0.289
												#1894		0.083
												#1895		0.919
												#1896		0.049
												#1897		0.401
												#1898		0.638
												#1899		0.444
												#1900		0.183
												#1901		0.124
												#1902		0.046
												#1903		0.213
												#1904		0.629
												#1905		0.08
												#1906		0.171
												#1907		0.107
												#1908		0.797
												#1909		0.109
												#1910		0.195
												#1911		0.218
												#1912		0.212
												#1913		0.685
												#1914		0.306
												#1915		0.776
												#1916		0.589
												#1917		0.238
												#1918		0.679
												#1919		0.41
												#1920		0.171
												#1921		0.247
												#1922		0.191
												#1923		0.067
												#1924		0.173
												#1925		0.204
												#1926		0.636
												#1927		0.765
												#1928		0.383
												#1929		0.216
												#1930		0.656
												#1931		0.201
												#1932		0.502
												#1933		0.133
												#1934		0.252
												#1935		0.371
												#1936		0.722
												#1937		0.64
												#1938		0.743
												#1939		0.281
												#1940		0.438
												#1941		0.375
												#1942		0.51
												#1943		0.407
												#1944		0.706
												#1945		0.188
												#1946		0.22
												#1947		0.135
												#1948		0.847
												#1949		0.816
												#1950		0.927
												#1951		0.129
												#1952		0.358
												#1953		0.21
												#1954		0.267
												#1955		0.135
												#1956		0.247
												#1957		0.815
												#1958		0.881
												#1959		0.269
												#1960		0.607
												#1961		0.506
												#1962		0.199
												#1963		0.722
												#1964		0.287
												#1965		0.329
												#1966		0.755
												#1967		0.272
												#1968		0.32
												#1969		0.206
												#1970		0.726
												#1971		0.916
												#1972		0.23
												#1973		0.228
												#1974		0.131
												#1975		0.146
												#1976		0.429
												#1977		0.35
												#1978		0.278
												#1979		0.207
												#1980		0.125
												#1981		0.342
												#1982		0.747
												#1983		0.439
												#1984		0.877
												#1985		0.854
												#1986		0.391
												#1987		0.082
												#1988		0.323
												#1989		0.183
												#1990		0.187
												#1991		0.093
												#1992		0.225
												#1993		0.167
												#1994		0.175
												#1995		0.113
												#1996		0.118
												#1997		0.412
[truncated: 327 more rows]

## Sheet: Figure S1
Figure S1a						Figure S1f
Drosophila	stage 0-5	stage 6-11	stage 12-16				5053>GFP				slou>GFP
No data	11	5	2				wt	bsd[1]			wt	bsd[1]
low expression	29	33	25			#1	1	1		#1	6	8
Tissue/Group enriched	16	76	107			#2	1	1		#2	7	7
Ubiquitous	99	41	21			#3	1	1		#3	5	7
						#4	1	1		#4	4	8
Zebrafish	blastula	gastrula	segmentation	pharyngula		#5	1	1		#5	7	5
No data	30.5556	1.85185	3.7037	3.7037		#6	1	1		#6	6	8
low expression	5.55556	11.1111	0.925926	0		#7	1			#7	4	8
Tissue/Group enriched	2.77778	22.2222	67.5926	85.1852		Average	1	1		#8	8	7
Ubiquitous	61.1111	64.8148	27.7778	11.1111		SD	0	0		#9	5	5
						SE	0	0		#10	4	8
										#11	8	5
										#12	4	5
										#13	4	6
										#14	6	7
										#15	4	7
										#16	5	7
										#17	5	4
										#18	4	8
										#19	6	6
										#20	7	6
										#21	5	7
										#22	8	8
										#23	8	6
										#24	8	7
										#25	4	5
										#26	7	5
										#27	6	6
										#28	5	5
										#29	9	4
										#30	6	7
										#31	4	6
										#32	8	8
										#33	5	5
										#34	5	6
										#35	8	8
										#36	8
										#37	4
										#38	8
										#39	4
										#40	6
										#41	6
										#42	7
										#43	4
										#44	6
										#45	4
										#46	6
										#47	7
										#48	9
										#49	5
										#50	5
										#51	4
										#52	7
										#53	7
										Average	5.88679	6.42857
										SD	1.54993	1.24867
										SE	0.212899	0.171518

## Sheet: Figure S2
Figure S2e
	stage11	stage12	stage14	stage16
#1	76.2341	203.44	84.5199	169.714
#2	86.028	189.984	137.819	183.964
#3	74.4353	190.051	128.234	154.76
#4	70.7355	246.654	97.2673	148.124
#5	74.3578	109.67	173.077	150.464
#6	83.0177	189.487	155.21	125.241
#7	142.65	170.347	149.208	142.023
#8	93.1298	152.514	130.895	156.138
#9	80.8027	193.582	128.641	184.535
#10	83.7315	224.904	140.875	192.604
#11	87.0641	183.748	151.755	148.008
#12	78.6286	235.183	185.366	207.678
#13	79.3302	188.673	204.362	198.635
#14	82.9647	193.67	175.713	185.06
#15	117.139	187.625	187.352	142.594
#16	78.9427	219.677	167.172	141.768
#17	73.1993	161.844	162.571	157.189
#18	92.0937	165.621	187.166	175.429
#19	87.2926	170.311	134.279	177.947
#20	86.9418	205.589	175.174	193.754
#21	74.2435	194.627	181.104	163.969
#22	94.2841	218.128	195.498	182.776
#23	83.2012	181.087	183.999	304.084
#24	66.791	162.169	156.471	318.317
#25	107.227	152.76	154.136	155.307
#26	83.1931	180.884	153.134	170.224
#27	77.3518	167.523	191.92	156.049
#28	91.2982	203.881	206.603	193.402
#29	96.7642	179.192	196.046	154.261
#30	81.9938	156.386	119.931	174.46
#31	90.8169	174.494	149.632	176.234
#32	73.1422	183.188	172.61	200.016
#33	81.9694	203.289	145.205	165
#34	105.045	135.606	161.645	144.141
#35	76.4707	172.949	152.604	219.314
#36	85.8894	182.362	170.606	160.405
#37	88.447	163.126	192.327	136.64
#38	85.0939	173.985	190.234	123.862
#39	97.3027	187.227	203.954	133.811
#40	95.7526	156.144	168.208	124.477
#41	98.5794	161.228	189.666	123.147
#42	92.8075	201.137	191.105	149.131
#43	87.5944	164.707	129.019	183.388
#44	90.409	170.299	121.701	179.884
#45	81.8388	133.906	106.704	161.222
#46	93.9415	129.866	170.619	183.012
#47	84.2047	188.101	140.582	131.999
#48	105.469	150.929	116.998	150.049
#49	88.2716	198.297	125.046	146.457
#50	109.01	214.033	152.663	156.126
#51	102.128	173.707	150.668	108.073
#52	138.187	220.841	167.321	159.598
#53	91.853	166.435	155.354	128.744
#54	93.3826	148.109	142.416	135.806
#55	92.216	168.095	192.909	129.098
#56	88.0105	208.536	204.442	153.408
#57	105.257	165.51	139.096	144.751
#58	98.971	180.114	165.321	136.773
#59	88.4225	150.81	142.666	124.429
#60	82.3732	180.9	148.163	116.911
#61	83.1931	169.601	154.841	162.538
#62	76.9276	163.901	159.871	108.48
#63	81.6267	192.855	136.227	112.333
#64	70.2175	184.892	103.1	103.326
#65	80.3255	200.87	162.52	92.6203
#66	80.713	170.375	101.347	86.394
#67	84.5922	141.456	123.017	123.426
#68	98.506	127.257	147.238	70.8453
#69	82.1407	150.389	156.81	88.3892
#70	83.1604	186.191	162.155	126.65
#71	69.8096	163.488	172.529	125.416
#72	72.2897	167.182	175.148	158.668
#73	87.3823	164.393	176.519	131.503
#74	102.255	143.204	183.91	158.379
#75	104.054	124.338	140.709	152.854
#76	95.6547	130.47	146.385	135.435
#77	88.9528	177.548	152.519	108.468
#78	103.009	134.466	134.359	166.302
#79	98.7467	172.488	151.975	144.601
#80	98.351	210.776	151.364	136.474
#81	90.0704	147.867	152.026	163.013
#82	101.936	155.556	170.402	124.34
#83	90.7802	123.964	148.189	131.561
#84	95.3284	152.025	163.929	151.95
#85	100.125	158.146	170.419	136.956
#86	116.788	141.619	141.673	156.76
#87	117.192	131.392	172.406	119.113
#88	85.5018	139.895	158.436	104.092
#89	97.7962	161.919	181.532	104.68
#90	87.7086	161.756	155.061	111.622
#91	91.543	149.281	163.029	116.863
#92	87.5577	153.896	158.33	122.462
#93	74.9492	118.479	174.231	130.137
#94	101.688	138.41	189.228	132.048
#95	99.5625	157.204	164.349	114.868
#96	91.698	176.897	164.876	122.046
#97	91.4736	163.424	171.948	88.3265
#98	89.8705	142.485	164.031	157.155
#99	82.5935	136.535	168.471	101.039
#100	86.3258	98.1634	206.268	172.371
#101	94.3902	143.029	154.14	59.971
#102	103.654	162.888	172.168	84.558
#103	108.169	146.433	209.069	101.673
#104	110.405	150.329	184.088	118.585
#105	98.9424	105.543	179.529	142.373
#106	107.358	157.538	191.338	96.1744
#107	104.09	104.745	179.762	129.973
#108	111.918	122.717	126.009	153.165
#109	111.131	151.425	146.211	121.937
#110	92.2405	166.383	151.81	137.727
#111	84.682	167.626	250.741	93.4636
#112	81.2596	154.69	119.052	143.086
#113	79.1711	126.089	115.873	178.407
#114	78.4083	176.321	114.221	114.511
#115	70.8661	149.551	126.468	103.405
#116	91.6776	126.272	145.319	206.1
#117	89.4096	136.674	142.064	187.814
#118	99.7093	153.816	117.099	135.3
#119	71.9022	125.763	102.416	184.308
#120	84.2047	94.3346	142.815	161.203
#121	99.6277	117.657	144.517	109.837
#122	90.5069	119.131	146.02	93.972
#123	88.6183	122.546	123.254	100.548
#124	78.3145	146.433	148.987	105.938
#125	85.4937	173.521	165.062	121.467
#126	87.4557	146.584	155.932	90.3481
#127	89.3974	151.243	197.107	82.8785
#128	92.5424	114.253	159.213	148.765
#129	85.1918	154.42	153.648	104.639
#130	93.0319	131.527	156.636	98.0659
#131	89.2587	124.326	181.333	99.367
#132	78.033	131.217	181.931	71.3248
#133	89.6666	145.869	169.935	184.549
#134	83.4011	122.435	175.136	210.326
#135	98.4448	105.182	208.033	186.8
#136	141.965	135.073	196.419	145.143
#137	161.136	135.792	203.916	124.742
#138	135.218	161.299	168.577	157.929
#139	91.0209	113.677	120.449	192.835
#140	114.162	141.552	147.387	155.138
#141	118.575	118.984	141.923	156.449
#142	110.858	131.709	188.668	123.723
#143	146.133	183.792	187.709	119.879
#144	130.837	122.594	153.194	145.45
#145	104.237	94.6563	168.097	109.07
#146	130.152	122.288	155.363	103.538
#147	100.839	139.669	146.02	92.9456
#148	112.138	133.389	170.254	94.425
#149	88.3368	162.844	139.546	118.176
#150	81.2188	128.29	135.293	150.488
#151	105.277	166.697	148.512	180.424
#152	106.697	167.194	148.079	124.715
#153	89.7155	108.669	156.063	123.465
#154	103.711	116.612	169.469	115.434
#155	122.263	91.9634	155.435	129.889
#156	111.555	112.49	160.198	105.974
#157	150.429	147.541	161.463	127.621
#158	111.155	161.76	161.832	110.282
#159	118.049	175.876	173.038	103.962
#160	114.296	140.694	187.611	115.031
#161	98.2531	118.332	178.374	112.598
#162	96.4868	140.777	144.025	91.7312
#163	130.221	109.169	159.99	96.8852
#164	124.669	134.355	164.502	102.733
#165	114.741	149.888	188.613	95.2877
#166	111.645	143.367	212.749	80.6883
#167	96.8907	134.879	182.649	112.684
#168	77.4212	154.901	153.593	92.9432
#169	110.69	132.111	195.392	90.8902
#170	133.721	141.702	243.92	82.8303
#171	96.752	95.117	147.828	152.736
#172	161.724	116.45	313.243	136.447
#173	122.218	112.049	177.81	121.058
#174	93.8844	157.165	171.548	130.621
#175	103.894	174.895	132.003	110.935
#176	114.019	171.169	163.645	114.407
#177	92.9217	128.869	164.897	84.6833
#178	106.913	145.547	152.09	66.0623
#179	133.284	166.07	155.851	89.9505
#180	125.84	192.427	164.379	110.697
#181	109.597	150.798	155.626	99.6465
#182	90.7598	104.915	158.466	84.7797
#183	92.2405	137.46	147.438	77.8546
#184	116.678	145.384	130.653	70.6381
#185	109.144	131.173	160.342	153.374
#186	124.298	156.454	141.788	191.067
#187	135.817	162.781	149.144	185.939
#188	105.53	138.438	163.271	175.475
#189	132.889	154.774	143.974	147.859
#190	118.995	135.522	150.846	119.896
#191	117.164	119.353	135.887	182.874
#192	122.589	118.535	135.925	91.3095
#193	137.739	152.78	159.769	110.718
#194	147.879	181.012	136.363	130.65
#195	113.464	154.218	130.093	116.27
#196	104.739	172.889	150.069	99.9646
#197	119.717	119.595	144.967	123.445
#198	113.399	122.948	143.218	113.711
#199	122.43	148.625	139.665	124.915
#200	106.534	186.413	187.106	133.997
#201	105.318	153.848	206.59	115.282
#202	98.0247	161.176	197.735	132.609
#203	113.24	165.942	164.175	140.457
#204	125.681	170.705	183.978	108.429
#205	103.544	137.913	161.123	118.636
#206	130.351	160.727	205.338	132.785
#207	116.723	100.221	202.426	177.66
#208	132.929	155.369	216.918	116.716
#209	120.798	155.818	159.676	109.564
#210	131.787	160.426	160.244	142.575
#211	128.006	174.792	179.181	116.863
#212	130.506	120.147	153.448	162.617
#213	123.96	157.28	176.918	105.976
#214	118.449	156.255	132.95	161.524
#215	130.025	129.128	159.497	106.526
#216		151.735	142.921	91.4661
#217		141.019	154.633	117.311
#218		155.667	172.593	150.321
#219		153.9	160.724	163.786
#220		152.827	157.494	122.609
#221		159.369	190.29	129.93
#222		124.441	135.484	113.277
#223		127.753	152.621	120.062
#224		111.83	152.128	167.967
#225		177.687	163.976	162.803
#226		163.087	181.965	153.849
#227		115.711	207.023	142.56
#228		116.366	180.586	147.03
#229		138.688	175.403	171.781
#230		142.541	206.17	193.32
#231		157.189	195.417	170.251
#232		173.552	194.386	134.496
#233		172.019	137.186	137.999
#234		159.81	142.072	133.999
#235		141.484	140.17	122.255
#236		171.447	149.144	158.492
#237		152.51	165.343	124.448
#238		133.89	168.552	146.141
#239		143.311	168.322	144.517
#240		129.922	169.074	149.623
#241		158.952	161.951	204.62
#242		152.367	190.829	204.042
#243		155.496	159.154	198.932
#244		127.181	202.638	189.255
#245		174.136	177.423	169.952
#246		141.329	168.356	123.981
#247		123.714	147.807	144.064
#248		156.148	156.551	153.868
#249		155.342	172.92	141.517
#250		162.924	164.778	131.73
#251		127.432	183.027	142.373
#252		149.861	195.477	136.496
#253		137.167	189.284	167.653
#254		129.6	145.731	206.04
#255		140.94	160.622	148.661
#256		134.978	151.148	162.88
#257		141.627	139.729	118.236
#258		132.4	152.701	133.566
#259		120.032	149.394	156.259
#260		142.846	172.546	100.627
#261		167.754	195.473	130.573
#262		136.205	211.629	152.167
#263		159.81	175.445	127.091
#264		152.808	186.223	134.281
#265		124.687	140.811	143.941
#266		136.587	153.032	170.451
#267		132.786	144.016	168.612
#268		145.877	177.916	119.932
#269		123.091	185.998	140.12
#270		141.309	180.993	146.045
#271		150.389	152.756	143.187
#272		147.251	166.45	156.006
#273		116.97	166.51	116.701
#274		132.48	136.668	120.332
#275		135.006	175.267	143.242
#276		128.564	196.356	145.401
#277		106.54	137.466	136.515
#278		137.627	187.539	135.134
#279		136.269	198.559	143.471
#280		115.286	221.286	105.82
#281		79.905	254.693	116.578
#282		110.206	206.985	137.257
#283		201.073	244.769	114.776
#284		236.315	166.828	141.226
#285		225.21	196.844	120.959
#286		246.082	160.495	131.199
#287		213.751		151.121
#288		206.419		176.896
#289		224.828		113.94
#290		211.916		136.667
#291		237.828		147.025
#292		286.416		123.19
#293		274.631
#294		259.296
#295		274.794
#296		275.95
#297		255.03
#298		263.442
#299		323.051
#300		270.33
#301		215.574
#302		275.632
#303		292.643
#304		271.374
#305		214.021
#306		225.817
#307		226.977
#308		227.069
#309		269.543
#310		248.497
#311		223.546
#312		185.174
#313		229.202
#314		196.426
#315		198.658
#316		170.256
#317		212.603
#318		227.629
#319		248.782
#320		209.561
#321		213.171
#322		186.381
#323		202.495
#324		219.911
#325		191.247
#326		195.755
#327		200.724
#328		209.827
#329		188.951
#330		190.695
#331		159.909
#332		188.133
#333		179.606
#334		161.693
#335		175.169
#336		148.943
#337		273.225
#338		267.033
#339		232.296
#340		192.776
#341		201.955
#342		217.469
#343		241.927
#344		252.504
#345		199.985
#346		199.842
#347		194.917
#348		213.874
#349		230.683
#350		187.621
#351		176.805
#352		174.013
#353		142.56
#354		229.11
#355		239.445
#356		218.39
#357		205.676
#358		204.481
#359		219.907
#360		180.388
#361		254.049
#362		219.292
#363		230.945
#364		243.143
#365		215.975
#366		217.544
#367		241.629
#368		215.32
#369		208.024
#370		235.791
#371		223.808
#372		219.899
#373		204.306
#374		174.033
#375		159.925
#376		182.958
#377		206.415
#378		220.05
#379		214.188
#380		190.647
#381		155.894
#382		162.666
#383		172.512
#384		204.151
#385		218.323
#386		195.028
#387		187.37
#388		170.931
#389		162.149
#390		168.206
#391		174.676
#392		177.044
#393		193.971
#394		176.893
#395		166.169
#396		186.079
#397		223.657
#398		243.079
#399		229.881
#400		245.879
#401		264.428
#402		273.547
#403		237.046
#404		246.252
#405		215.59
#406		204.382
#407		194.798
#408		185.345
#409		140.002
#410		217.965
#411		203.893
#412		232.967
#413		206.451
#414		166.562
#415		136.857
#416		123.21
#417		167.372
#418		185.984
#419		160.032
#420		188.065
#421		235.699
Average	100	171.217	163.939	137.646
SD	18.9449	41.5819	27.3913	34.0609
SE	1.29203	2.02658	1.61968	1.99326

## Sheet: Figure S3
Figure S3c						Figure S3d								Figure S3f				Figure S3h
	% Defective						attachment		elongation		normal				Mef2+ cells relative #				5053>GFP				slou>GFP
	polo[1]	polo[1]/Def	plolo[KG03033]	plolo[KG03033]/Def			wt	polo[1]	wt	polo[1]	wt	polo[1]			wt	polo[1]			wt	polo[1]			wt	polo[1]
DA1	27.0833	27.7778	8.33333	22.2222		VL1	1.6	10	0	10	98.4	80		#1	98.7147	104.884		#1	1	1		#1	9	9
DA2	29.1667	25	16.6667	22.2222										#2	109.512	112.596		#2	1	1		#2	9	9
DA3	47.9167	55.5556	31.25	61.1111										#3	80.2057	70.9512		#3	1	1		#3	8	9
DO1	3.125	16.6667	4.16667	13.8889										#4	86.3753	52.4422		#4	1	1		#4	8	8
DO2	3.125	16.6667	4.16667	16.6667										#5	137.275	77.1208		#5	1	1		#5	8	8
DO3	54.1667	52.7778	41.6667	61.1111										#6	121.851	83.2905		#6	1	1		#6	8	8
DO4	62.5	61.1111	31.25	61.1111										#7	111.054	111.054		#7	1			#7	8	8
DO5	51.0417	52.7778	33.3333	63.8889										#8	101.799	87.9177		Average	1	1		#8	8	8
DT1	27.0833	25	20.8333	36.1111										#9	109.512	95.6298		SD	0	0		#9	8	8
LT1	40.625	61.1111	43.75	16.6667										#10	77.1208	77.1208		SE	0	0		#10	8	8
LT2	29.1667	58.3333	43.75	16.6667										#11	117.224	66.3239						#11	7	7
LT3	39.5833	66.6667	47.9167	50										#12	111.054	101.799						#12	7	7
LT4	43.75	69.4444	58.3333	44.4444										#13	70.9512	86.3753						#13	7	7
SBM	21.875	27.7778	14.5833	11.1111										#14	89.4602	89.4601						#14	7	7
LL1	66.6667	52.7778	12.5	19.4444										#15	86.3753	66.3239						#15	7	7
LO1	58.3333	52.7778	56.25	63.8889										#16	83.2905	69.4087						#16	7	7
VL1	20.8333	61.1111	2.08333	11.1111										#17	111.054	103.342						#17	7	7
VL2	22.9167	25	0	19.4444										#18	112.596	98.7147						#18	7	7
VL3	18.75	16.6667	0	19.4444										#19	111.054	111.054						#19	7	7
VL4	19.7917	25	0	13.8889										#20	86.3753	104.884						#20	6	7
VO1	28.125	33.3333	22.9167	11.1111										#21	84.8329	92.545						#21	6	7
VO2	30.2083	27.7778	22.9167	11.1111										#22	87.9177	57.0694						#22	6	7
VO3	6.25	11.1111	22.9167	11.1111										#23	100.257	70.9512						#23	6	7
VO4	18.75	11.1111	22.9167	5.55556										#24	114.139	77.1208						#24	6	6
VO5	19.7917	5.55556	22.9167	8.33333										Average	100	86.1825						#25	6	6
VO6	19.7917	27.7778	27.0833	8.33333										SD	16.175	17.3782						#26	6	6
VT1	6.25	16.6667	20.8333	38.8889										SE	3.3017	3.54732						#27	6	6
VA1	28.125	16.6667	16.6667	22.2222																		#28	6	6
VA2	26.0417	25	16.6667	25																		#29	6	6
VA3	82.2917	88.8889	39.5833	47.2222																		#30	6	6
																						#31	5	5
																						#32	5	5
																						#33	5	5
																						#34	5	5
																						#35	5	4
																						#36	5	4
																						#37	5	4
																						#38	5	4
																						#39	4	4
																						#40	4
																						#41	4
																						#42	4
																						#43	4
																						#44	4
																						#45	4
																						#46	4
																						#47	4
																						#48	4
																						#49	4
																						#50	4
																						Average	5.98	6.5641
																						SD	1.51644	1.42855
																						SE	0.197424	0.228751

[truncated: 5 more sheets: Figure S4, Figure S5, Figure S6, Figure S7, uncropped blots]
